# Supplementary material for: 5-Nitro-1-n-octyl-1H-benzimidazol-2(3H)-one
Source: Acta Crystallogr Sect E Struct Rep Online. 2011 Feb 5;67(Pt 3):o558. doi: 10.1107/S1600536811003503 (PMC3052093; doi:10.1107/S1600536811003503)
Supplement: Supplementary file 1 [file e-67-0o558-sup1.cif]

##############################################################################
###                                                                        ###
###        Electronic paper (Acta Crystallographica Section E)             ###
###                                                                        ###
##############################################################################
#                                                                            #
# This CIF contains the data in a paper accepted for publication in Acta     #
# Crystallographica Section E. It conforms to the requirements of Notes      #
# for Authors for Section E, and has been peer reviewed under the auspices   #
# of the IUCr Commission on Journals.                                        #
#                                                                            #
# Full details of the Crystallographic Information File format               #
# are given in the paper "The Crystallographic Information File (CIF):       #
# a New Standard Archive File for Crystallography" by S. R. Hall, F. H.      #
# Allen and I. D. Brown [Acta Cryst. (1991), A47, 655-685].                  #
#                                                                            #
# The current version of the core CIF dictionary is obtainable from          #
# ftp://ftp.iucr.org/pub/cif_core.dic. The current version number is 2.4.    #
#                                                                            #
# Software is freely available for graphical display of the structure(s) in  #
# this CIF.  For information consult the CIF home page http://www.iucr.org/  #
# cif/home.html                                                              #
#                                                                            #
# This file may be used for bona fide research purposes within the           #
# scientific community so long as proper attribution is given to the journal # 
# article from which it was obtained.                                        #
#                                                                            #
##############################################################################
                                             
data_global
_audit_creation_method     SHELXL-97
_journal_date_recd_electronic     2011-01-20
_journal_date_accepted     2011-01-26
_journal_name_full     'Acta Crystallographica, Section E'
_journal_year     2011
_journal_volume     67
_journal_issue      3
_journal_page_first     o558
_journal_page_last     o558
_journal_paper_category     QO
_journal_coeditor_code     ZS2090
_publ_contact_author
;
     Dr. Seik Weng Ng
     Department of Chemistry
     University of Malaya
     50603 Kuala Lumpur
     Malaysia
;
_publ_contact_author_email     seikweng@um.edu.my
_publ_contact_author_fax     '03 7967 4193'
_publ_contact_author_phone     '03 7967 6778'
_publ_section_title
;
5-Nitro-1-<i>n</i>-octyl-1<i>H</i>-benzimidazol-2(3<i>H</i>)-one
;
loop_
    _publ_author_name
    _publ_author_address
    'Ouzidan, Younes'
;
Laboratoire de Chimie Organique Appliqu\'ee
Facult\'e des Sciences et Techniques
Universit\'e Sidi Mohamed Ben Abdallah
F\'es
Morocco
;
    'Kandri Rodi, Y.'
;
Laboratoire de Chimie Organique Appliqu\'ee
Facult\'e des Sciences et Techniques
Universit\'e Sidi Mohamed Ben Abdallah
F\'es
Morocco
;
    'Saffon, Natalie'
;
Service Commun Rayons-X FR2599
Universit\'e Paul Sabatier B\^atiment 2R1
118 route de Narbonne
Toulouse
France
;
    'Essassi, El Mokhtar'
;
Laboratoire de Chimie Organique H\'et\'erocyclique
P\^ole de Comp\'etences Pharmacochimie
Universit\'e Mohammed V-Agdal
BP 1014 Avenue Ibn Batout
Rabat
Morocco
;
    'Ng, Seik Weng'
;
Department of Chemistry
University of Malaya
50603 Kuala Lumpur
Malaysia
;
_publ_section_synopsis     .
data_I
_audit_creation_method     SHELXL-97
_chemical_name_systematic
;
5-Nitro-1-<i>n</i>-octyl-1<i>H</i>-benzimidazol-2(3<i>H</i>)-one
;
_chemical_name_common     ?
_chemical_formula_moiety     'C15 H21 N3 O3'
_chemical_formula_sum     'C15 H21 N3 O3'
_chemical_formula_iupac     'C15 H21 N3 O3'
_chemical_formula_weight     291.35
_chemical_melting_point     ?
_symmetry_cell_setting     triclinic
_symmetry_space_group_name_H-M     'P -1'
_symmetry_space_group_name_Hall     '-P 1'
loop_
    _symmetry_equiv_pos_as_xyz
    'x, y, z'
    '-x, -y, -z'
_cell_length_a     4.9997(3)
_cell_length_b     11.4942(6)
_cell_length_c     13.8739(7)
_cell_angle_alpha     74.214(3)
_cell_angle_beta     79.637(4)
_cell_angle_gamma     84.108(4)
_cell_volume     753.50(7)
_cell_formula_units_Z     2
_cell_measurement_reflns_used     926
_cell_measurement_theta_min     2.08
_cell_measurement_theta_max     26.49
_cell_measurement_temperature     295(2)
_exptl_crystal_description     Block
_exptl_crystal_colour     Colorless
_exptl_crystal_size_max     0.22
_exptl_crystal_size_mid     0.12
_exptl_crystal_size_min     0.06
_exptl_crystal_density_diffrn     1.284
_exptl_crystal_density_meas     ?
_exptl_crystal_density_method     'not measured'
_exptl_crystal_F_000     312
_exptl_absorpt_coefficient_mu     0.091
_exptl_absorpt_correction_type     none
_diffrn_ambient_temperature     295(2)
_diffrn_radiation_type     MoK\a
_diffrn_radiation_wavelength     0.71073
_diffrn_radiation_source     'fine-focus sealed tube'
_diffrn_radiation_monochromator     graphite
_diffrn_measurement_device_type     'Bruker APEXII'
_diffrn_measurement_method     '\f and \w'
_diffrn_detector_area_resol_mean     ?
_diffrn_reflns_number     10215
_diffrn_reflns_av_R_equivalents     0.0804
_diffrn_reflns_av_sigmaI/netI     0.0950
_diffrn_reflns_theta_min     2.08
_diffrn_reflns_theta_max     26.49
_diffrn_reflns_theta_full     26.49
_diffrn_measured_fraction_theta_max     0.986
_diffrn_measured_fraction_theta_full     0.986
_diffrn_reflns_limit_h_min     -5
_diffrn_reflns_limit_h_max     6
_diffrn_reflns_limit_k_min     -14
_diffrn_reflns_limit_k_max     14
_diffrn_reflns_limit_l_min     -17
_diffrn_reflns_limit_l_max     17
_diffrn_standards_number     0
_diffrn_standards_interval_count     ?
_diffrn_standards_interval_time     ?
_diffrn_standards_decay_%     ?
_reflns_number_total     3084
_reflns_number_gt     1538
_reflns_threshold_expression     I>2\s(I)
_refine_ls_structure_factor_coef     Fsqd
_refine_ls_matrix_type     full
_refine_ls_R_factor_all     0.1373
_refine_ls_R_factor_gt     0.0548
_refine_ls_wR_factor_gt     0.1120
_refine_ls_wR_factor_ref     0.1439
_refine_ls_goodness_of_fit_ref     0.954
_refine_ls_restrained_S_all     0.954
_refine_ls_number_reflns     3084
_refine_ls_number_parameters     195
_refine_ls_number_restraints     0
_refine_ls_hydrogen_treatment     mixed
_refine_ls_weighting_scheme     calc
_refine_ls_weighting_details
                 'calc w=1/[\s^2^(Fo^2^)+(0.0609P)^2^] where P=(Fo^2^+2Fc^2^)/3'
_atom_sites_solution_hydrogens     geom
_atom_sites_solution_primary     direct
_atom_sites_solution_secondary     difmap
_refine_ls_shift/su_max     0.001
_refine_ls_shift/su_mean     0.001
_refine_diff_density_max     0.209
_refine_diff_density_min     -0.171
_refine_ls_extinction_method     'SHELXL97 (Sheldrick, 2008)'
_refine_ls_extinction_coef     0.016(4)
_refine_ls_extinction_expression
                                  'Fc^*^=kFc[1+0.001xFc^2^\l^3^/sin(2\q)]^-1/4^'
loop_
    _atom_type_symbol
    _atom_type_description
    _atom_type_scat_dispersion_real
    _atom_type_scat_dispersion_imag
    _atom_type_scat_source
    'C' 'C' 0.0033 0.0016
                         'International Tables Vol C Tables 4.2.6.8 and 6.1.1.4'
    'H' 'H' 0.0000 0.0000
                         'International Tables Vol C Tables 4.2.6.8 and 6.1.1.4'
    'N' 'N' 0.0061 0.0033
                         'International Tables Vol C Tables 4.2.6.8 and 6.1.1.4'
    'O' 'O' 0.0106 0.0060
                         'International Tables Vol C Tables 4.2.6.8 and 6.1.1.4'
_computing_data_collection     'APEX2 (Bruker, 2005)'
_computing_cell_refinement     'SAINT (Bruker, 2005)'
_computing_data_reduction     'SAINT (Bruker, 2005)'
_computing_structure_solution     'SHELXS97 (Sheldrick, 2008)'
_computing_structure_refinement     'SHELXL97 (Sheldrick, 2008)'
_computing_molecular_graphics     'X-SEED (Barbour, 2001)'
_computing_publication_material     'publCIF (Westrip, 2010)'
loop_
    _atom_site_type_symbol
    _atom_site_label
    _atom_site_fract_x
    _atom_site_fract_y
    _atom_site_fract_z
    _atom_site_U_iso_or_equiv
    _atom_site_adp_type
    _atom_site_calc_flag
    _atom_site_refinement_flags
    _atom_site_occupancy
    _atom_site_disorder_assembly
    _atom_site_disorder_group
    O O1 0.6268(4) 0.47630(17) 0.37325(14) 0.0426(5) Uani d . 1 . .
    O O2 -0.5372(4) 0.15689(19) 0.72705(15) 0.0534(6) Uani d . 1 . .
    O O3 -0.5678(4) 0.02018(19) 0.64945(15) 0.0534(6) Uani d . 1 . .
    N N1 0.3626(4) 0.32787(19) 0.35991(16) 0.0325(6) Uani d . 1 . .
    N N2 0.2757(5) 0.3907(2) 0.50001(18) 0.0351(6) Uani d . 1 . .
    N N3 -0.4666(5) 0.1112(2) 0.65519(18) 0.0407(6) Uani d . 1 . .
    C C1 0.1487(5) 0.2628(2) 0.42194(19) 0.0299(6) Uani d . 1 . .
    C C2 0.0021(5) 0.1746(2) 0.4085(2) 0.0341(7) Uani d . 1 . .
    H H2 0.0387 0.1491 0.3491 0.041 Uiso calc R 1 . .
    C C3 -0.2003(5) 0.1257(2) 0.48628(19) 0.0336(7) Uani d . 1 . .
    H H3 -0.3034 0.0660 0.4800 0.040 Uiso calc R 1 . .
    C C4 -0.2502(5) 0.1658(2) 0.57430(19) 0.0324(6) Uani d . 1 . .
    C C5 -0.1062(5) 0.2549(2) 0.58994(19) 0.0339(7) Uani d . 1 . .
    H H5 -0.1433 0.2802 0.6494 0.041 Uiso calc R 1 . .
    C C6 0.0937(5) 0.3025(2) 0.51182(19) 0.0316(7) Uani d . 1 . .
    C C7 0.4414(6) 0.4067(3) 0.4080(2) 0.0364(7) Uani d . 1 . .
    C C8 0.4867(6) 0.3212(3) 0.25805(19) 0.0399(7) Uani d . 1 . .
    H H8A 0.5128 0.2370 0.2563 0.048 Uiso calc R 1 . .
    H H8B 0.6644 0.3549 0.2417 0.048 Uiso calc R 1 . .
    C C9 0.3124(6) 0.3898(2) 0.17815(19) 0.0381(7) Uani d . 1 . .
    H H9A 0.4130 0.3908 0.1113 0.046 Uiso calc R 1 . .
    H H9B 0.1488 0.3469 0.1872 0.046 Uiso calc R 1 . .
    C C10 0.2313(6) 0.5199(2) 0.1835(2) 0.0407(7) Uani d . 1 . .
    H H10A 0.1183 0.5181 0.2484 0.049 Uiso calc R 1 . .
    H H10B 0.3947 0.5602 0.1806 0.049 Uiso calc R 1 . .
    C C11 0.0788(6) 0.5937(3) 0.0999(2) 0.0429(8) Uani d . 1 . .
    H H11A -0.0721 0.5490 0.0964 0.051 Uiso calc R 1 . .
    H H11B 0.1997 0.6062 0.0354 0.051 Uiso calc R 1 . .
    C C12 -0.0298(6) 0.7161(3) 0.1179(2) 0.0491(8) Uani d . 1 . .
    H H12A 0.1215 0.7581 0.1248 0.059 Uiso calc R 1 . .
    H H12B -0.1543 0.7024 0.1816 0.059 Uiso calc R 1 . .
    C C13 -0.1770(6) 0.7985(3) 0.0349(2) 0.0507(9) Uani d . 1 . .
    H H13A -0.3121 0.7528 0.0213 0.061 Uiso calc R 1 . .
    H H13B -0.2729 0.8647 0.0601 0.061 Uiso calc R 1 . .
    C C14 0.0045(6) 0.8505(3) -0.0629(2) 0.0509(8) Uani d . 1 . .
    H H14A 0.0916 0.7847 -0.0908 0.061 Uiso calc R 1 . .
    H H14B 0.1463 0.8924 -0.0492 0.061 Uiso calc R 1 . .
    C C15 -0.1477(7) 0.9384(3) -0.1419(2) 0.0608(10) Uani d . 1 . .
    H H15A -0.0220 0.9683 -0.2027 0.091 Uiso calc R 1 . .
    H H15B -0.2301 1.0050 -0.1156 0.091 Uiso calc R 1 . .
    H H15C -0.2864 0.8972 -0.1568 0.091 Uiso calc R 1 . .
    H H1 0.296(6) 0.428(3) 0.549(2) 0.059(10) Uiso d . 1 . .
loop_
    _atom_site_aniso_label
    _atom_site_aniso_U_11
    _atom_site_aniso_U_22
    _atom_site_aniso_U_33
    _atom_site_aniso_U_12
    _atom_site_aniso_U_13
    _atom_site_aniso_U_23
    O1 0.0398(12) 0.0451(12) 0.0468(12) -0.0145(11) -0.0018(10) -0.0170(10)
    O2 0.0546(14) 0.0572(14) 0.0491(13) -0.0085(12) 0.0087(11) -0.0240(11)
    O3 0.0546(14) 0.0502(14) 0.0571(14) -0.0244(12) 0.0059(11) -0.0184(11)
    N1 0.0301(13) 0.0333(13) 0.0366(13) -0.0044(11) -0.0056(11) -0.0123(10)
    N2 0.0323(13) 0.0398(14) 0.0369(14) -0.0067(11) -0.0038(11) -0.0153(11)
    N3 0.0350(14) 0.0398(15) 0.0446(15) -0.0036(12) -0.0038(12) -0.0074(12)
    C1 0.0253(15) 0.0291(15) 0.0350(15) -0.0002(13) -0.0035(12) -0.0089(12)
    C2 0.0343(16) 0.0342(16) 0.0353(15) 0.0021(13) -0.0053(13) -0.0129(12)
    C3 0.0337(16) 0.0302(15) 0.0402(16) -0.0038(13) -0.0076(13) -0.0127(13)
    C4 0.0276(15) 0.0311(15) 0.0357(15) -0.0002(13) -0.0033(12) -0.0058(12)
    C5 0.0327(16) 0.0371(16) 0.0327(15) 0.0001(14) -0.0044(13) -0.0119(13)
    C6 0.0306(15) 0.0303(15) 0.0371(16) 0.0002(13) -0.0102(13) -0.0115(12)
    C7 0.0348(17) 0.0355(16) 0.0426(17) -0.0001(14) -0.0136(14) -0.0123(14)
    C8 0.0335(16) 0.0457(18) 0.0409(17) -0.0014(14) -0.0004(13) -0.0159(14)
    C9 0.0344(16) 0.0467(18) 0.0353(16) -0.0033(14) 0.0021(13) -0.0186(13)
    C10 0.0399(17) 0.0428(17) 0.0394(16) -0.0041(14) -0.0029(14) -0.0121(13)
    C11 0.0412(17) 0.0477(18) 0.0393(16) -0.0004(15) -0.0021(14) -0.0142(14)
    C12 0.055(2) 0.0479(19) 0.0447(18) 0.0084(16) -0.0101(15) -0.0150(15)
    C13 0.051(2) 0.051(2) 0.0470(18) 0.0069(16) -0.0025(16) -0.0134(15)
    C14 0.0452(19) 0.054(2) 0.0514(19) -0.0034(16) -0.0071(16) -0.0098(16)
    C15 0.063(2) 0.061(2) 0.053(2) -0.0012(19) -0.0071(18) -0.0094(17)
loop_
    _geom_bond_atom_site_label_1
    _geom_bond_atom_site_label_2
    _geom_bond_site_symmetry_2
    _geom_bond_distance
    _geom_bond_publ_flag
    O1 C7 . 1.230(3) ?
    O2 N3 . 1.231(3) ?
    O3 N3 . 1.235(3) ?
    N1 C7 . 1.385(3) ?
    N1 C1 . 1.388(3) ?
    N1 C8 . 1.457(3) ?
    N2 C7 . 1.368(3) ?
    N2 C6 . 1.389(3) ?
    N2 H1 . 0.93(3) ?
    N3 C4 . 1.464(3) ?
    C1 C2 . 1.380(4) ?
    C1 C6 . 1.414(3) ?
    C2 C3 . 1.378(4) ?
    C2 H2 . 0.9300 ?
    C3 C4 . 1.392(4) ?
    C3 H3 . 0.9300 ?
    C4 C5 . 1.394(4) ?
    C5 C6 . 1.369(4) ?
    C5 H5 . 0.9300 ?
    C8 C9 . 1.530(3) ?
    C8 H8A . 0.9700 ?
    C8 H8B . 0.9700 ?
    C9 C10 . 1.526(4) ?
    C9 H9A . 0.9700 ?
    C9 H9B . 0.9700 ?
    C10 C11 . 1.515(4) ?
    C10 H10A . 0.9700 ?
    C10 H10B . 0.9700 ?
    C11 C12 . 1.524(4) ?
    C11 H11A . 0.9700 ?
    C11 H11B . 0.9700 ?
    C12 C13 . 1.527(4) ?
    C12 H12A . 0.9700 ?
    C12 H12B . 0.9700 ?
    C13 C14 . 1.500(4) ?
    C13 H13A . 0.9700 ?
    C13 H13B . 0.9700 ?
    C14 C15 . 1.529(4) ?
    C14 H14A . 0.9700 ?
    C14 H14B . 0.9700 ?
    C15 H15A . 0.9600 ?
    C15 H15B . 0.9600 ?
    C15 H15C . 0.9600 ?
loop_
    _geom_angle_atom_site_label_1
    _geom_angle_atom_site_label_2
    _geom_angle_atom_site_label_3
    _geom_angle_site_symmetry_1
    _geom_angle_site_symmetry_3
    _geom_angle
    _geom_angle_publ_flag
    C7 N1 C1 . . 109.6(2) ?
    C7 N1 C8 . . 123.1(2) ?
    C1 N1 C8 . . 127.3(2) ?
    C7 N2 C6 . . 110.3(2) ?
    C7 N2 H1 . . 123.8(19) ?
    C6 N2 H1 . . 125.6(19) ?
    O2 N3 O3 . . 122.7(2) ?
    O2 N3 C4 . . 118.5(3) ?
    O3 N3 C4 . . 118.8(2) ?
    C2 C1 N1 . . 131.6(2) ?
    C2 C1 C6 . . 121.5(2) ?
    N1 C1 C6 . . 106.8(2) ?
    C3 C2 C1 . . 117.6(3) ?
    C3 C2 H2 . . 121.2 ?
    C1 C2 H2 . . 121.2 ?
    C2 C3 C4 . . 119.8(3) ?
    C2 C3 H3 . . 120.1 ?
    C4 C3 H3 . . 120.1 ?
    C3 C4 C5 . . 123.8(3) ?
    C3 C4 N3 . . 118.1(3) ?
    C5 C4 N3 . . 118.0(2) ?
    C6 C5 C4 . . 115.4(2) ?
    C6 C5 H5 . . 122.3 ?
    C4 C5 H5 . . 122.3 ?
    C5 C6 N2 . . 131.8(3) ?
    C5 C6 C1 . . 121.7(3) ?
    N2 C6 C1 . . 106.5(2) ?
    O1 C7 N2 . . 127.7(3) ?
    O1 C7 N1 . . 125.5(3) ?
    N2 C7 N1 . . 106.8(3) ?
    N1 C8 C9 . . 112.1(2) ?
    N1 C8 H8A . . 109.2 ?
    C9 C8 H8A . . 109.2 ?
    N1 C8 H8B . . 109.2 ?
    C9 C8 H8B . . 109.2 ?
    H8A C8 H8B . . 107.9 ?
    C10 C9 C8 . . 113.2(2) ?
    C10 C9 H9A . . 108.9 ?
    C8 C9 H9A . . 108.9 ?
    C10 C9 H9B . . 108.9 ?
    C8 C9 H9B . . 108.9 ?
    H9A C9 H9B . . 107.8 ?
    C11 C10 C9 . . 114.5(2) ?
    C11 C10 H10A . . 108.6 ?
    C9 C10 H10A . . 108.6 ?
    C11 C10 H10B . . 108.6 ?
    C9 C10 H10B . . 108.6 ?
    H10A C10 H10B . . 107.6 ?
    C10 C11 C12 . . 111.7(2) ?
    C10 C11 H11A . . 109.3 ?
    C12 C11 H11A . . 109.3 ?
    C10 C11 H11B . . 109.3 ?
    C12 C11 H11B . . 109.3 ?
    H11A C11 H11B . . 107.9 ?
    C11 C12 C13 . . 115.1(2) ?
    C11 C12 H12A . . 108.5 ?
    C13 C12 H12A . . 108.5 ?
    C11 C12 H12B . . 108.5 ?
    C13 C12 H12B . . 108.5 ?
    H12A C12 H12B . . 107.5 ?
    C14 C13 C12 . . 114.8(2) ?
    C14 C13 H13A . . 108.6 ?
    C12 C13 H13A . . 108.6 ?
    C14 C13 H13B . . 108.6 ?
    C12 C13 H13B . . 108.6 ?
    H13A C13 H13B . . 107.6 ?
    C13 C14 C15 . . 113.2(2) ?
    C13 C14 H14A . . 108.9 ?
    C15 C14 H14A . . 108.9 ?
    C13 C14 H14B . . 108.9 ?
    C15 C14 H14B . . 108.9 ?
    H14A C14 H14B . . 107.8 ?
    C14 C15 H15A . . 109.5 ?
    C14 C15 H15B . . 109.5 ?
    H15A C15 H15B . . 109.5 ?
    C14 C15 H15C . . 109.5 ?
    H15A C15 H15C . . 109.5 ?
    H15B C15 H15C . . 109.5 ?
loop_
    _geom_torsion_atom_site_label_1
    _geom_torsion_atom_site_label_2
    _geom_torsion_atom_site_label_3
    _geom_torsion_atom_site_label_4
    _geom_torsion_site_symmetry_1
    _geom_torsion_site_symmetry_2
    _geom_torsion_site_symmetry_3
    _geom_torsion_site_symmetry_4
    _geom_torsion
    _geom_torsion_publ_flag
    C7 N1 C1 C2 . . . . -179.8(3) ?
    C8 N1 C1 C2 . . . . 2.2(4) ?
    C7 N1 C1 C6 . . . . -0.2(3) ?
    C8 N1 C1 C6 . . . . -178.2(2) ?
    N1 C1 C2 C3 . . . . 179.3(2) ?
    C6 C1 C2 C3 . . . . -0.3(3) ?
    C1 C2 C3 C4 . . . . 0.0(4) ?
    C2 C3 C4 C5 . . . . 0.1(4) ?
    C2 C3 C4 N3 . . . . -179.8(2) ?
    O2 N3 C4 C3 . . . . -170.3(2) ?
    O3 N3 C4 C3 . . . . 10.9(3) ?
    O2 N3 C4 C5 . . . . 9.7(3) ?
    O3 N3 C4 C5 . . . . -169.1(2) ?
    C3 C4 C5 C6 . . . . 0.0(4) ?
    N3 C4 C5 C6 . . . . 179.9(2) ?
    C4 C5 C6 N2 . . . . -179.9(2) ?
    C4 C5 C6 C1 . . . . -0.2(3) ?
    C7 N2 C6 C5 . . . . 179.2(3) ?
    C7 N2 C6 C1 . . . . -0.6(3) ?
    C2 C1 C6 C5 . . . . 0.4(4) ?
    N1 C1 C6 C5 . . . . -179.3(2) ?
    C2 C1 C6 N2 . . . . -179.9(2) ?
    N1 C1 C6 N2 . . . . 0.5(3) ?
    C6 N2 C7 O1 . . . . -179.2(3) ?
    C6 N2 C7 N1 . . . . 0.4(3) ?
    C1 N1 C7 O1 . . . . 179.5(2) ?
    C8 N1 C7 O1 . . . . -2.4(4) ?
    C1 N1 C7 N2 . . . . -0.1(3) ?
    C8 N1 C7 N2 . . . . 177.9(2) ?
    C7 N1 C8 C9 . . . . -100.3(3) ?
    C1 N1 C8 C9 . . . . 77.4(3) ?
    N1 C8 C9 C10 . . . . 52.0(3) ?
    C8 C9 C10 C11 . . . . 175.1(2) ?
    C9 C10 C11 C12 . . . . 172.1(3) ?
    C10 C11 C12 C13 . . . . 177.7(3) ?
    C11 C12 C13 C14 . . . . -71.2(4) ?
    C12 C13 C14 C15 . . . . -176.5(3) ?
loop_
    _geom_hbond_atom_site_label_D
    _geom_hbond_atom_site_label_H
    _geom_hbond_atom_site_label_A
    _geom_hbond_site_symmetry_A
    _geom_hbond_distance_DH
    _geom_hbond_distance_HA
    _geom_hbond_distance_DA
    _geom_hbond_angle_DHA
    N2 H1 O1 2_666 0.93(3) 1.84(3) 2.755(3) 169(3)
