# Supplementary material for: 5-Nitro-1-n-octyl-1H-benzimidazol-2(3H)-one
Source: Acta Crystallogr Sect E Struct Rep Online. 2011 Feb 5;67(Pt 3):o558. doi: 10.1107/S1600536811003503 (PMC3052093; doi:10.1107/S1600536811003503)
Supplement: Supplementary file 2 [file e-67-0o558-Isup2.hkl]

# 
# h,k,l, Fc-squared, Fo-squared, sigma(Fo-squared) and status flag 
# 
data_I
_shelx_title '  P-1' 
_shelx_refln_list_code          4 
_shelx_F_calc_maximum      126.35 
_exptl_crystal_F_000       312.00 
_reflns_d_resolution_high  0.7966 
 
loop_ 
 _symmetry_equiv_pos_as_xyz 
 'x, y, z' 
 '-x, -y, -z' 
 
_cell_length_a     4.9997 
_cell_length_b    11.4942 
_cell_length_c    13.8739 
_cell_angle_alpha  74.214 
_cell_angle_beta   79.637 
_cell_angle_gamma  84.108 
 
_shelx_F_squared_multiplier     1.000 
 
loop_ 
 _refln_index_h 
 _refln_index_k 
 _refln_index_l 
 _refln_F_squared_calc 
 _refln_F_squared_meas 
 _refln_F_squared_sigma 
 _refln_observed_status 
   1   0   0        0.23        0.00      1.32 o 
   2   0   0      286.32      270.83      5.76 o 
   3   0   0       51.14       51.89      5.20 o 
   4   0   0       12.22        8.55      3.97 o 
   5   0   0        0.44        1.02      5.86 o 
   6   0   0        0.59       -0.52      8.68 o 
  -6   1   0        0.18        9.40      8.11 o 
  -5   1   0        1.05       -2.30      5.14 o 
  -4   1   0       37.59       28.95      5.54 o 
  -3   1   0       40.92       40.01      3.98 o 
  -2   1   0       64.69       73.27      3.50 o 
  -1   1   0     1046.72      999.64      9.43 o 
   1   1   0      304.07      287.81      7.76 o 
   2   1   0      717.44      700.16      9.82 o 
   3   1   0      528.11      532.50     11.08 o 
   4   1   0       54.08       59.07      5.43 o 
   5   1   0       48.70       49.75      7.72 o 
   6   1   0       17.11        8.03     12.41 o 
  -6   2   0        0.79        1.18     13.00 o 
  -5   2   0        0.52       -1.99      5.11 o 
  -4   2   0        3.13        1.71      4.77 o 
  -3   2   0      114.57      134.90      5.45 o 
  -2   2   0        2.03       -0.81      2.25 o 
  -1   2   0     4573.03     4434.82     41.82 o 
   0   2   0      412.33      357.28      5.27 o 
   1   2   0      120.46      119.25      4.13 o 
   2   2   0      550.37      580.34     12.04 o 
   3   2   0        4.09        6.19      3.57 o 
   4   2   0        1.05        7.15      5.79 o 
   5   2   0       45.52       19.03     25.63 o 
   6   2   0       26.43       22.91     13.89 o 
  -5   3   0       43.77       38.31      6.83 o 
  -4   3   0       51.47       51.03      5.59 o 
  -3   3   0        4.40        3.49      4.29 o 
  -2   3   0       80.39       90.08      4.40 o 
  -1   3   0      127.39      129.68      3.92 o 
   0   3   0      167.65      149.59      3.89 o 
   1   3   0       78.55       76.97      6.06 o 
   2   3   0      235.37      237.17      6.85 o 
   3   3   0       13.88       16.96      4.69 o 
   4   3   0      166.14      191.53     12.64 o 
   5   3   0       88.84      106.31     11.70 o 
   6   3   0       11.82        3.43     13.06 o 
  -5   4   0        0.22       -5.25      5.25 o 
  -4   4   0       48.98       38.25      5.50 o 
  -3   4   0        9.12        9.49      3.25 o 
  -2   4   0       17.21       15.26      3.13 o 
  -1   4   0     1062.66     1086.11     12.78 o 
   0   4   0      265.51      232.69      5.07 o 
   1   4   0       12.01       15.52      4.15 o 
   2   4   0       30.00       29.38      3.89 o 
   3   4   0      129.94      146.45      8.54 o 
   4   4   0      283.95      289.45     14.53 o 
   5   4   0       13.62       13.90      7.56 o 
  -5   5   0        0.44        2.11      5.73 o 
  -4   5   0        0.88       -2.76      4.01 o 
  -3   5   0        0.09       -1.88      3.60 o 
  -2   5   0       37.57       41.77      3.73 o 
  -1   5   0       16.43       24.74      2.98 o 
   0   5   0        4.90        1.93      3.91 o 
   1   5   0        0.05       -2.18      2.85 o 
   2   5   0      214.38      227.94     13.84 o 
   3   5   0      111.53      124.06     11.93 o 
   4   5   0      114.90      112.23     11.26 o 
   5   5   0        4.12        1.73     12.59 o 
  -5   6   0       27.10       21.35      6.06 o 
  -4   6   0        0.42        1.49      4.30 o 
  -3   6   0        0.62       -0.03      4.26 o 
  -2   6   0        9.44       11.61      3.37 o 
  -1   6   0       43.60       49.92      4.55 o 
   0   6   0      153.29      154.51      8.61 o 
   1   6   0     1054.46     1033.23     15.16 o 
   2   6   0      283.93      289.08     14.64 o 
   3   6   0      100.50      112.21     26.36 o 
   4   6   0      153.43      161.67     26.31 o 
   5   6   0       24.52       15.40      8.40 o 
  -5   7   0        0.64        0.18      6.14 o 
  -4   7   0        3.58        6.29      4.78 o 
  -3   7   0      123.72      119.15      9.11 o 
  -2   7   0      364.75      372.87      8.98 o 
  -1   7   0        1.72        5.60      3.78 o 
   0   7   0      293.25      290.32      8.31 o 
   1   7   0       48.14       61.17      5.85 o 
   2   7   0       37.07       38.79     11.67 o 
   3   7   0      268.04      286.24     13.74 o 
   4   7   0       60.17       53.04     14.68 o 
   5   7   0        0.91       20.08     13.19 o 
  -4   8   0        6.31        2.02      5.06 o 
  -3   8   0        4.97        1.78      4.42 o 
  -2   8   0      121.84      113.40      7.27 o 
  -1   8   0       12.33        5.14      2.51 o 
   0   8   0       37.49       32.97      4.70 o 
   1   8   0      151.94      146.02      8.05 o 
   2   8   0       16.44       28.63      8.27 o 
   3   8   0       76.08       84.51     17.17 o 
   4   8   0       19.77       10.84     12.70 o 
   5   8   0        6.69       15.93     13.48 o 
  -4   9   0        4.45       -1.86      5.96 o 
  -3   9   0       29.91       39.22      7.54 o 
  -2   9   0        0.05        3.89      4.28 o 
  -1   9   0      341.55      370.62     12.05 o 
   0   9   0      146.55      138.90      7.63 o 
   1   9   0        1.22       -0.26      3.83 o 
   2   9   0       17.49       14.95      7.94 o 
   3   9   0       19.25       23.35      7.89 o 
   4   9   0        5.47       16.02     14.02 o 
  -3  10   0        0.54        4.77      7.36 o 
  -2  10   0       30.73       41.82      7.41 o 
  -1  10   0        0.86       -0.01      3.13 o 
   0  10   0       23.23       15.83      5.09 o 
   1  10   0       30.91       31.30      7.02 o 
   2  10   0       69.61       74.85     11.18 o 
   3  10   0        6.02       21.22     12.11 o 
   4  10   0        3.47        0.56     12.79 o 
  -3  11   0        0.12        0.61      6.35 o 
  -2  11   0        2.55        2.64      5.79 o 
  -1  11   0       27.38       17.65      6.80 o 
   0  11   0       19.81       27.03      7.27 o 
   1  11   0       10.59        9.07      6.36 o 
   2  11   0        5.36        5.45      6.78 o 
   3  11   0        2.87        1.78     11.38 o 
  -2  12   0       18.11       20.53      7.25 o 
  -1  12   0        2.37        7.71      7.69 o 
   0  12   0       13.25       15.38      6.98 o 
   1  12   0        1.72       -0.60      9.22 o 
   2  12   0        3.13       13.67      6.97 o 
   3  12   0        0.10        6.59     12.35 o 
  -1  13   0        3.08        7.00      8.27 o 
   0  13   0        1.18       -2.26      7.94 o 
   1  13   0        0.02       -8.26     10.33 o 
   2  13   0       13.91       11.43      7.83 o 
  -2 -13   1        6.36        9.63     14.01 o 
  -1 -13   1        0.60        4.88      7.28 o 
   0 -13   1        1.34        3.82      5.83 o 
   1 -13   1       12.70       24.34     10.14 o 
  -3 -12   1        0.13        9.77     10.26 o 
  -2 -12   1       12.79        9.55      7.33 o 
  -1 -12   1       32.11       21.78      7.65 o 
   0 -12   1       51.68       66.42      7.67 o 
   1 -12   1        3.61        4.22      5.84 o 
   2 -12   1        7.39       14.84      6.80 o 
  -3 -11   1        1.07       21.55     13.93 o 
  -2 -11   1        0.66       -0.92      6.42 o 
  -1 -11   1       27.04       30.16      7.49 o 
   0 -11   1        9.70       10.51      6.22 o 
   1 -11   1       21.19       22.88      5.53 o 
   2 -11   1       33.59       33.25      7.34 o 
   3 -11   1        7.47       14.93      7.06 o 
  -4 -10   1        3.64        8.72     13.22 o 
  -3 -10   1        5.25        5.29      5.75 o 
  -2 -10   1      169.37      181.54     12.08 o 
  -1 -10   1       18.18       14.91      6.30 o 
   0 -10   1        0.05       -5.06      5.06 o 
   1 -10   1        2.65        3.70      4.03 o 
   2 -10   1        8.61        9.88      4.09 o 
   3 -10   1       31.90       32.66      7.86 o 
  -4  -9   1       20.40       21.39     13.18 o 
  -3  -9   1        9.02        4.44      4.93 o 
  -2  -9   1      102.62      104.92     11.45 o 
  -1  -9   1        0.11       -2.78      5.25 o 
   0  -9   1       10.40       12.05      4.60 o 
   1  -9   1      144.61      137.46      8.48 o 
   2  -9   1        0.61       -1.78      3.20 o 
   3  -9   1        8.36        4.13      5.90 o 
   4  -9   1        5.06       11.21      5.63 o 
  -5  -8   1        0.48       -2.80     12.35 o 
  -4  -8   1       10.10       10.34     11.89 o 
  -3  -8   1      136.96      125.94     12.11 o 
  -2  -8   1        4.82       11.19      6.00 o 
  -1  -8   1      144.32      167.17      6.62 o 
   0  -8   1      163.00      168.89      7.67 o 
   1  -8   1        0.13        1.68      6.22 o 
   2  -8   1       10.69        9.24      3.94 o 
   3  -8   1        3.28       -3.05      5.97 o 
   4  -8   1       23.83       19.83      5.84 o 
  -5  -7   1        3.78       10.37     12.20 o 
  -4  -7   1        0.01       13.16     11.00 o 
  -3  -7   1      246.12      217.18     15.67 o 
  -2  -7   1      137.66      140.50      9.13 o 
  -1  -7   1       12.10       10.35      3.60 o 
   0  -7   1       46.54       59.72      5.01 o 
   1  -7   1       56.04       60.19      4.55 o 
   2  -7   1      196.17      196.91     10.06 o 
   3  -7   1       56.53       49.15      6.00 o 
   4  -7   1        1.11       -4.27      4.27 o 
   5  -7   1        1.18       -1.06      5.51 o 
  -5  -6   1        0.53      -10.43     10.84 o 
  -4  -6   1       33.31       20.85      8.75 o 
  -3  -6   1      315.86      320.29     12.13 o 
  -2  -6   1       77.35      100.35     17.62 o 
  -1  -6   1       14.94       12.84      3.31 o 
   0  -6   1        1.92       -2.33      2.67 o 
   1  -6   1       22.15       20.29      4.26 o 
   2  -6   1       41.87       47.32      4.75 o 
   3  -6   1        2.43        3.34      3.18 o 
   4  -6   1        2.15       -0.48      4.35 o 
   5  -6   1       31.23       24.12      6.22 o 
  -5  -5   1        1.02       10.66     10.43 o 
  -4  -5   1       76.25       69.90      8.22 o 
  -3  -5   1      323.54      281.50     14.49 o 
  -2  -5   1        1.71        1.79      3.69 o 
  -1  -5   1        8.68        5.17      2.87 o 
   0  -5   1        6.25        1.09      2.57 o 
   1  -5   1       17.21       21.37      3.36 o 
   2  -5   1       31.12       33.09      5.75 o 
   3  -5   1       32.06       32.52      5.54 o 
   4  -5   1      106.78      113.32      9.87 o 
   5  -5   1       14.73       12.35      5.49 o 
  -5  -4   1       24.28       27.36      8.97 o 
  -4  -4   1       92.26       85.37      8.35 o 
  -3  -4   1      300.98      288.01     12.25 o 
  -2  -4   1        2.52        3.62      2.58 o 
  -1  -4   1      168.67      173.77      7.31 o 
   0  -4   1      238.52      219.56      5.15 o 
   1  -4   1      286.40      268.66      5.94 o 
   2  -4   1      734.83      679.75     15.35 o 
   3  -4   1       12.45        9.98      3.88 o 
   4  -4   1      117.92      116.69      7.26 o 
   5  -4   1       22.71       33.66      8.15 o 
  -5  -3   1        5.84       -1.69      9.32 o 
  -4  -3   1       21.61       19.63      5.90 o 
  -3  -3   1      255.61      266.52     15.16 o 
  -2  -3   1      326.91      345.09     10.07 o 
  -1  -3   1      409.68      406.18      9.34 o 
   0  -3   1        2.09        1.67      1.86 o 
   1  -3   1        4.20        3.78      2.03 o 
   2  -3   1        2.98        1.90      2.51 o 
   3  -3   1        0.29        1.02      3.04 o 
   4  -3   1        3.48       -0.61      4.07 o 
   5  -3   1        3.76        4.93      6.24 o 
  -6  -2   1        0.84       13.92     13.51 o 
  -5  -2   1        1.67        1.31      5.99 o 
  -4  -2   1        0.84       -3.16      5.89 o 
  -3  -2   1       16.78       23.03      5.05 o 
  -2  -2   1       28.00       27.29      3.72 o 
  -1  -2   1     1737.03     1665.56     21.98 o 
   0  -2   1      615.34      583.47      6.82 o 
   1  -2   1    15965.02    17946.05    158.69 o 
   2  -2   1      270.74      262.40      5.32 o 
   3  -2   1       19.62       21.93      3.04 o 
   4  -2   1       66.62       53.80      6.37 o 
   5  -2   1        0.48       -1.41      5.80 o 
   6  -2   1       10.94        9.82      8.12 o 
  -6  -1   1       14.73       19.70     12.05 o 
  -5  -1   1       10.44       12.72      5.93 o 
  -4  -1   1        5.74        5.70      5.56 o 
  -3  -1   1      341.62      340.19      8.80 o 
  -2  -1   1       62.24       60.86      4.87 o 
  -1  -1   1      679.94      613.05      8.39 o 
   0  -1   1       43.98       36.61      5.59 o 
   1  -1   1      112.09       99.18      3.72 o 
   2  -1   1      116.32      115.15      3.73 o 
   3  -1   1       47.44       49.18      4.12 o 
   4  -1   1      164.15      175.20     14.96 o 
   5  -1   1       23.39       26.90      7.77 o 
   6  -1   1       26.43        8.26      8.00 o 
  -6   0   1        0.06      -11.25     11.25 o 
  -5   0   1        0.89        5.99      6.23 o 
  -4   0   1       19.17       15.22      4.04 o 
  -3   0   1        1.90       -0.08      2.15 o 
  -2   0   1      216.51      232.81      6.05 o 
  -1   0   1     4805.86     4694.71     62.52 o 
   1   0   1       32.53       33.87      2.31 o 
   2   0   1      153.61      148.39      4.09 o 
   3   0   1       50.87       61.58      6.70 o 
   4   0   1        0.09       -3.50      3.50 o 
   5   0   1        2.69        2.24      6.41 o 
   6   0   1       28.00       35.72      9.07 o 
  -6   1   1        1.15        4.01      9.31 o 
  -5   1   1       12.27       21.36      6.68 o 
  -4   1   1       19.94       21.78      5.66 o 
  -3   1   1      142.56      158.47      6.60 o 
  -2   1   1      101.83      109.92      5.63 o 
  -1   1   1       11.97       12.71      1.86 o 
   0   1   1        3.59       -0.68      0.68 o 
   2   1   1      156.13      159.49      6.41 o 
   3   1   1       80.29       99.51      5.76 o 
   4   1   1        3.91        7.46      3.92 o 
   5   1   1        0.13       -4.25      5.97 o 
   6   1   1       34.88       33.42     14.36 o 
  -5   2   1        0.97       -2.36      5.23 o 
  -4   2   1       17.59       23.86      4.73 o 
  -3   2   1      450.89      441.84      9.96 o 
  -2   2   1      347.95      336.15      6.00 o 
  -1   2   1       57.36       61.12      2.34 o 
   0   2   1     2030.24     2009.75     23.57 o 
   1   2   1     5904.12     6067.67     65.54 o 
   2   2   1      317.59      326.71      8.96 o 
   3   2   1        0.03       -1.53      3.79 o 
   4   2   1        0.82        5.91      3.92 o 
   5   2   1      226.23      228.88     14.13 o 
   6   2   1        1.30       -2.67     11.86 o 
  -5   3   1       50.38       51.19      7.35 o 
  -4   3   1       27.69       15.74      6.01 o 
  -3   3   1        1.79        4.25      2.96 o 
  -2   3   1        1.47       -0.89      1.40 o 
  -1   3   1       74.68       64.24      2.67 o 
   0   3   1      131.83      115.35      4.82 o 
   1   3   1      350.38      339.08      7.55 o 
   2   3   1      218.04      232.04     11.80 o 
   3   3   1      144.41      157.80     10.00 o 
   4   3   1       92.27       94.58     19.42 o 
   5   3   1      158.90      151.85     12.38 o 
   6   3   1        0.81       -4.55     11.23 o 
  -5   4   1       43.61       35.13      6.88 o 
  -4   4   1       80.71       70.08      7.00 o 
  -3   4   1        0.66       -0.56      2.71 o 
  -2   4   1      185.85      178.50      7.51 o 
  -1   4   1      271.26      259.51      8.60 o 
   0   4   1      104.21      103.49      5.47 o 
   1   4   1      207.30      207.44      8.43 o 
   2   4   1      734.75      744.33     13.89 o 
   3   4   1      240.41      269.72     12.21 o 
   4   4   1      137.64      143.86     11.49 o 
   5   4   1        6.82       12.23      7.67 o 
   6   4   1        0.08      -10.65     10.65 o 
  -5   5   1       10.17        8.91      5.97 o 
  -4   5   1        7.82       13.90      4.64 o 
  -3   5   1       40.03       40.30      5.77 o 
  -2   5   1        5.57        3.50      2.81 o 
  -1   5   1      110.46       96.28      7.66 o 
   0   5   1      248.83      268.84      8.39 o 
   2   5   1        6.41        8.60      4.87 o 
   3   5   1        9.31       11.58      6.20 o 
   4   5   1      493.80      480.76     21.18 o 
   5   5   1        9.02        8.85      7.45 o 
  -5   6   1       10.48        4.58      6.13 o 
  -4   6   1        0.59       -2.64      3.87 o 
  -3   6   1      201.26      186.92     13.18 o 
  -2   6   1       29.77       31.11      4.42 o 
  -1   6   1      101.53      105.05      4.77 o 
   0   6   1      253.44      253.66      8.86 o 
   1   6   1       80.76       93.28      5.97 o 
   2   6   1      167.22      186.88     10.24 o 
   3   6   1       34.66       43.06      7.18 o 
   4   6   1       63.82       51.08      9.35 o 
   5   6   1       21.68       22.64      9.06 o 
  -5   7   1        0.81        0.58      7.08 o 
  -4   7   1        4.31        4.23      4.11 o 
  -3   7   1       14.80        8.11      3.51 o 
  -2   7   1        2.42        5.94      4.03 o 
  -1   7   1        0.23        1.07      2.87 o 
   0   7   1      199.83      226.39      9.04 o 
   1   7   1        8.93       14.08      4.86 o 
   2   7   1       17.98       18.62      6.64 o 
   3   7   1      184.41      212.61     18.28 o 
   4   7   1        1.22       16.03     12.01 o 
   5   7   1        4.75       15.79     12.11 o 
  -4   8   1        9.39       -0.07      5.31 o 
  -3   8   1        5.39       -4.85      6.36 o 
  -2   8   1      114.64      117.68      9.76 o 
  -1   8   1       71.67       81.19      5.34 o 
   0   8   1        2.98       -3.33      3.33 o 
   1   8   1        1.63       -3.27      3.98 o 
   2   8   1        4.19        5.95      7.29 o 
   3   8   1      322.32      298.20     20.72 o 
   4   8   1       25.33       22.67     12.67 o 
   5   8   1        0.04      -10.29     10.29 o 
  -4   9   1       22.36       24.18      7.04 o 
  -3   9   1       16.43        9.13      7.64 o 
  -2   9   1       36.03       34.49      5.22 o 
  -1   9   1       14.99       13.45      4.13 o 
   0   9   1       37.38       37.11      5.37 o 
   1   9   1       17.25       21.39      4.75 o 
   2   9   1       12.14        6.68      8.58 o 
   3   9   1      124.22      131.90     19.26 o 
   4   9   1        6.76       25.39     13.66 o 
  -3  10   1       10.98        6.99      8.45 o 
  -2  10   1        6.84        4.62      5.58 o 
  -1  10   1        7.48        9.94      4.27 o 
   0  10   1        0.04       -1.62      4.27 o 
   1  10   1       27.93       36.64      5.61 o 
   2  10   1       10.38       21.40      7.67 o 
   3  10   1       22.22       12.53     11.74 o 
   4  10   1        5.50       19.80     13.50 o 
  -3  11   1        8.57       11.30      9.08 o 
  -2  11   1        0.69        4.76      5.71 o 
  -1  11   1       19.42       16.36      5.54 o 
   0  11   1        7.51        2.03      4.80 o 
   1  11   1        0.00       -0.28      6.00 o 
   2  11   1        0.68        3.10     18.72 o 
   3  11   1        2.40       14.01     13.19 o 
   4  11   1        9.02        4.53     13.12 o 
  -2  12   1       12.60       21.50      7.41 o 
  -1  12   1        0.00       -3.64      5.38 o 
   0  12   1        0.75        1.91      7.50 o 
   1  12   1       76.50       66.91     14.10 o 
   2  12   1        0.25        3.64      6.64 o 
   3  12   1        0.83       -1.39     11.43 o 
  -1  13   1        1.00       -1.89      8.64 o 
   0  13   1        0.50        5.93      6.93 o 
   1  13   1       14.84       18.72      7.46 o 
   2  13   1        0.00        0.27      7.26 o 
   0  14   1       62.17       76.56     16.26 o 
  -1 -13   2        5.43       16.12      8.26 o 
   0 -13   2        8.72        7.32      6.98 o 
   1 -13   2        0.15       22.22     12.07 o 
  -2 -12   2        7.93       15.72      8.14 o 
  -1 -12   2       57.74       63.66      9.33 o 
   0 -12   2        0.16        4.82      5.58 o 
   1 -12   2        3.10        5.82      6.56 o 
   2 -12   2        0.00        7.47      8.90 o 
  -3 -11   2        0.10       11.73      7.69 o 
  -2 -11   2        5.59        1.18      7.87 o 
  -1 -11   2      106.12      101.58     10.21 o 
   0 -11   2        2.73        2.62      5.14 o 
   1 -11   2        0.25       -5.99      5.99 o 
   2 -11   2       74.27       88.32     11.51 o 
   3 -11   2        0.02       -4.82      7.84 o 
  -4 -10   2        1.85       23.74     13.77 o 
  -3 -10   2        4.63        8.68      8.01 o 
  -2 -10   2       63.50       79.54      8.12 o 
  -1 -10   2       32.88       29.77      6.10 o 
   0 -10   2       29.54       23.16     10.30 o 
   1 -10   2       19.37       18.27      4.99 o 
   2 -10   2        0.34       -0.52      4.51 o 
   3 -10   2        0.49        5.94      9.85 o 
  -4  -9   2        7.15       -1.27     11.53 o 
  -3  -9   2        0.17       -0.57      5.94 o 
  -2  -9   2      112.31      118.96      8.60 o 
  -1  -9   2        2.22        5.46      5.58 o 
   0  -9   2        0.12       -4.50      4.50 o 
   1  -9   2        0.03       -3.59      3.59 o 
   2  -9   2        1.85       16.53      4.98 o 
   3  -9   2        1.09       -1.15      4.00 o 
   4  -9   2        0.01        1.64      5.38 o 
  -4  -8   2        5.76        4.29      8.50 o 
  -3  -8   2        1.32       -5.25      5.40 o 
  -2  -8   2      286.11      300.87     12.85 o 
  -1  -8   2       15.03       19.81      7.56 o 
   0  -8   2       44.13       40.44      4.55 o 
   1  -8   2      159.72      170.58      8.72 o 
   2  -8   2        1.54        4.70      4.39 o 
   3  -8   2       19.06       20.67      5.60 o 
   4  -8   2        0.13       -2.11      4.85 o 
  -5  -7   2       11.24       14.42     13.42 o 
  -4  -7   2        0.65       -0.79      7.60 o 
  -3  -7   2       20.49       21.92      6.42 o 
  -2  -7   2      157.88      180.56     10.35 o 
  -1  -7   2       55.94       59.07      4.31 o 
   0  -7   2        0.05       -4.61      4.61 o 
   1  -7   2      275.00      267.47      6.74 o 
   2  -7   2       48.97       38.53      5.47 o 
   3  -7   2       18.32       14.89      5.35 o 
   4  -7   2        4.40        3.58      4.95 o 
   5  -7   2        1.15       -3.39      5.30 o 
  -5  -6   2       21.90        6.77     11.89 o 
  -4  -6   2       50.01       47.93      9.98 o 
  -3  -6   2      459.13      418.35     38.71 o 
  -2  -6   2       67.87       73.43      7.44 o 
  -1  -6   2       41.00       39.64      3.51 o 
   0  -6   2        1.96        0.23      3.12 o 
   1  -6   2      129.61      118.99      6.97 o 
   2  -6   2       57.33       59.46      5.64 o 
   3  -6   2        1.24        6.18      4.46 o 
   4  -6   2        0.02        2.91      4.45 o 
   5  -6   2        7.07        7.13      5.53 o 
  -5  -5   2        0.93       -9.26     10.12 o 
  -4  -5   2       67.90       66.72     13.42 o 
  -3  -5   2       43.64       50.64      8.92 o 
  -2  -5   2        1.39        2.08      4.30 o 
  -1  -5   2       87.11      100.21      7.53 o 
   0  -5   2       17.15       18.08      2.95 o 
   1  -5   2       16.21       16.32      2.73 o 
   2  -5   2        0.00        0.16      2.60 o 
   3  -5   2       83.72       99.16      6.48 o 
   4  -5   2       36.52       27.74      5.50 o 
   5  -5   2        1.33       -3.64      4.63 o 
  -5  -4   2        0.00        3.95      7.73 o 
  -4  -4   2      285.12      286.71     19.82 o 
  -3  -4   2       98.02       96.92      7.85 o 
  -2  -4   2       50.88       58.93      8.04 o 
  -1  -4   2        6.95        1.41      4.12 o 
   0  -4   2       61.67       64.90      3.45 o 
   1  -4   2      138.44      136.88      4.14 o 
   2  -4   2     1517.37     1514.05     26.26 o 
   3  -4   2       43.39       45.16      5.11 o 
   4  -4   2        4.30        2.42      4.43 o 
   5  -4   2       32.82       33.72      6.19 o 
  -5  -3   2        2.11       -4.10      6.93 o 
  -4  -3   2        7.43        3.74      9.11 o 
  -3  -3   2       15.57       17.38      5.19 o 
  -2  -3   2      424.32      446.40     11.58 o 
  -1  -3   2       10.91       10.71      3.74 o 
   0  -3   2       13.55       15.80      3.76 o 
   1  -3   2      146.84      142.88      3.88 o 
   2  -3   2      276.78      292.52      6.36 o 
   3  -3   2        7.81        5.28      3.58 o 
   4  -3   2        5.12       10.79      4.40 o 
   5  -3   2        9.57       17.40      5.88 o 
  -5  -2   2        0.92       -1.31      5.77 o 
  -4  -2   2        0.16       -1.13      3.89 o 
  -3  -2   2       14.69       12.52      3.94 o 
  -2  -2   2      389.72      394.87      8.26 o 
  -1  -2   2      618.69      609.65     11.34 o 
   0  -2   2      603.89      546.90      6.86 o 
   1  -2   2    11093.74    11615.82     93.43 o 
   2  -2   2      288.13      281.46      6.60 o 
   3  -2   2       87.79       87.87      4.05 o 
   4  -2   2       22.06       15.31      7.10 o 
   5  -2   2        4.85        7.92      8.73 o 
   6  -2   2        4.33       -1.07      7.38 o 
  -5  -1   2        0.13       -4.40      5.63 o 
  -4  -1   2        7.98        6.55      4.61 o 
  -3  -1   2        2.28        2.32      2.86 o 
  -2  -1   2      416.29      418.62      8.42 o 
  -1  -1   2      134.76      130.38      4.12 o 
   0  -1   2       89.14       84.39      3.07 o 
   1  -1   2      199.14      180.45      4.22 o 
   2  -1   2      139.31      146.73      5.08 o 
   3  -1   2      102.63      108.12      4.91 o 
   4  -1   2      153.30      157.07      8.47 o 
   5  -1   2        6.87        4.91      6.36 o 
   6  -1   2        0.28        1.39      7.66 o 
  -5   0   2        2.46       -0.35      5.95 o 
  -4   0   2        0.55        1.25      4.36 o 
  -3   0   2       17.50       15.83      3.43 o 
  -2   0   2     1029.09     1043.30     16.59 o 
  -1   0   2     3808.63     3595.12     96.52 o 
   0   0   2      741.16      668.93      6.29 o 
   1   0   2     2777.89     2753.52     24.56 o 
   2   0   2      111.76      107.98      4.39 o 
   3   0   2       43.90       45.16      3.85 o 
   4   0   2        9.69        4.62      3.83 o 
   5   0   2       12.13       24.80      7.35 o 
   6   0   2       17.83        8.47     20.76 o 
  -5   1   2       31.77       30.58      6.58 o 
  -4   1   2       25.12       28.44      4.94 o 
  -3   1   2      160.59      178.20      7.01 o 
  -2   1   2        1.72       -0.97      1.74 o 
  -1   1   2      280.66      245.65      4.63 o 
   0   1   2      250.28      227.63      2.23 o 
   1   1   2     1232.22     1182.31     19.29 o 
   2   1   2      282.76      281.86      5.72 o 
   3   1   2       11.01       11.86      3.10 o 
   4   1   2        6.10       -0.75      3.73 o 
   5   1   2      131.01      124.35     25.85 o 
   6   1   2       61.22       61.23     12.27 o 
  -5   2   2       53.74       57.28      7.58 o 
  -4   2   2       23.86       28.48      4.32 o 
  -3   2   2      317.74      327.22      7.88 o 
  -2   2   2       26.84       27.11      3.24 o 
  -1   2   2      232.05      220.32      3.18 o 
   0   2   2     6956.61     7291.64    145.76 o 
   1   2   2     1703.30     1694.22     21.71 o 
   2   2   2       57.54       45.61      6.07 o 
   3   2   2       61.75       77.40      8.16 o 
   4   2   2        8.19        7.40      5.25 o 
   5   2   2       24.42       29.54      9.18 o 
   6   2   2        1.88       -4.07     10.67 o 
  -5   3   2        5.91       12.65      6.14 o 
  -4   3   2       35.70       33.49      5.94 o 
  -3   3   2       22.71       23.99      3.73 o 
  -2   3   2        0.30       -1.28      1.58 o 
  -1   3   2      240.66      235.05      4.04 o 
   0   3   2      694.41      641.34     10.99 o 
   1   3   2       34.95       37.61      3.42 o 
   2   3   2        8.49        8.04      5.21 o 
   3   3   2       28.19       48.03      8.90 o 
   4   3   2       32.56       24.97      6.83 o 
   5   3   2      193.16      211.18     27.68 o 
   6   3   2        8.19       13.57     13.21 o 
  -5   4   2        0.04       -5.39      5.39 o 
  -4   4   2       49.32       42.84      6.33 o 
  -3   4   2       42.77       41.64      4.43 o 
  -2   4   2      246.91      256.73      5.41 o 
  -1   4   2      150.26      154.56      3.54 o 
   0   4   2      654.85      619.72     11.51 o 
   1   4   2      108.95      118.63      6.71 o 
   2   4   2      701.05      675.78     12.44 o 
   3   4   2       20.49       23.32      6.20 o 
   4   4   2        0.01       -5.59      5.59 o 
   5   4   2      120.13      118.73     11.87 o 
   6   4   2        4.87       -0.86     11.35 o 
  -5   5   2        3.63        5.82      6.83 o 
  -4   5   2       83.87       79.88     10.52 o 
  -3   5   2       10.52        8.73      3.64 o 
  -2   5   2       33.32       42.96      5.35 o 
  -1   5   2       13.34       16.50      3.11 o 
   0   5   2      417.49      403.96     10.14 o 
   1   5   2      501.85      515.74     14.09 o 
   2   5   2       19.33       30.64      7.22 o 
   3   5   2       61.20       46.39      7.73 o 
   4   5   2      164.87      159.11     23.19 o 
   5   5   2        1.05        0.14      6.87 o 
  -5   6   2        4.59        2.16      7.24 o 
  -4   6   2       34.52       29.23      5.27 o 
  -3   6   2       10.78        6.16      3.32 o 
  -2   6   2        1.44       -2.62      2.72 o 
  -1   6   2      284.17      274.05      6.82 o 
   0   6   2      868.47      857.96     17.15 o 
   1   6   2      124.51      124.67     13.58 o 
   2   6   2       32.91       30.51      6.10 o 
   3   6   2        0.02       -4.11      4.11 o 
   4   6   2      258.24      247.66     24.59 o 
   5   6   2        4.32        5.15      7.50 o 
  -5   7   2        5.00        6.83      7.03 o 
  -4   7   2        2.86        1.75      5.47 o 
  -3   7   2       70.30       60.17     15.83 o 
  -2   7   2       11.07        4.22      3.45 o 
  -1   7   2        0.47       -0.05      2.30 o 
   0   7   2      250.95      266.69      8.02 o 
   1   7   2      171.99      186.32     14.27 o 
   2   7   2      112.46      129.25      9.63 o 
   3   7   2       90.64      119.71     13.61 o 
   4   7   2       19.35        9.43      7.09 o 
   5   7   2       11.07        1.09      7.33 o 
  -4   8   2       18.11       15.17      6.05 o 
  -3   8   2       53.78       62.77      6.76 o 
  -2   8   2        0.28       -4.24      4.24 o 
  -1   8   2       56.22       53.63      5.87 o 
   0   8   2       22.67       20.42      5.22 o 
   1   8   2       56.65       59.73     12.14 o 
   2   8   2      194.80      191.73     11.46 o 
   3   8   2       23.87       11.94     11.37 o 
   4   8   2        0.45       -5.47      9.13 o 
   5   8   2        0.54        1.44     11.38 o 
  -4   9   2        9.37        4.52      6.83 o 
  -3   9   2       35.82       33.20      9.61 o 
  -2   9   2       61.80       57.20      6.27 o 
  -1   9   2       47.76       38.02      4.59 o 
   0   9   2      128.49      165.62      7.97 o 
   1   9   2       24.85       21.91      5.97 o 
   2   9   2      170.85      180.62     12.79 o 
   3   9   2       10.46        6.39     10.97 o 
   4   9   2       13.91       25.59     12.02 o 
   5   9   2        1.36       16.74     14.76 o 
  -3  10   2        1.47       -3.70      7.49 o 
  -2  10   2       10.57       -2.65      5.01 o 
  -1  10   2        2.28        4.58      3.85 o 
   0  10   2        0.22        6.08      4.45 o 
   1  10   2        1.17       -2.60      4.13 o 
   2  10   2       35.75       30.83      8.38 o 
   3  10   2        8.17       12.17     12.54 o 
   4  10   2       46.89       29.94     14.18 o 
  -3  11   2        0.05       -1.42      8.44 o 
  -2  11   2       31.33       28.24      6.57 o 
  -1  11   2       25.27       26.54      5.79 o 
   0  11   2        5.26        3.86      4.79 o 
   1  11   2        1.44       -2.17      4.41 o 
   2  11   2       10.86        8.39      4.93 o 
   3  11   2        1.72       24.75     14.30 o 
   4  11   2        0.46        3.99     12.23 o 
  -2  12   2        0.49       15.07     19.65 o 
  -1  12   2        5.69        9.59      5.87 o 
   0  12   2       25.86       27.76      7.25 o 
   1  12   2      165.76      161.25     19.99 o 
   2  12   2        4.87        1.21      6.91 o 
   3  12   2        6.09        1.62     12.86 o 
  -2  13   2        1.63       -4.58      9.40 o 
  -1  13   2       10.79       11.73      7.09 o 
   0  13   2        5.45       -1.98      6.17 o 
   1  13   2        1.86       -5.38      6.37 o 
   2  13   2        0.07        4.57      8.36 o 
   0  14   2       41.17       41.26      9.22 o 
   1  14   2        0.10       17.79     11.12 o 
  -2 -12   3        0.83       -0.96      7.50 o 
  -1 -12   3       28.20       22.52      8.53 o 
   0 -12   3        3.11       -2.41      6.20 o 
   1 -12   3        0.20        0.74      6.54 o 
   2 -12   3        4.95       19.86     12.08 o 
  -3 -11   3        4.29       -6.66      6.89 o 
  -2 -11   3       39.08       50.02      9.23 o 
  -1 -11   3        5.70        0.14      5.64 o 
   0 -11   3        0.01        2.45      5.12 o 
   1 -11   3        4.22        7.58      6.41 o 
   2 -11   3        9.29        1.94      6.27 o 
   3 -11   3        3.86       10.50     10.97 o 
  -3 -10   3       17.33       13.88      6.49 o 
  -2 -10   3        4.10        7.11      5.78 o 
  -1 -10   3      123.13      124.81      8.95 o 
   0 -10   3       35.68       23.76      6.99 o 
   1 -10   3       38.83       34.89      7.39 o 
   2 -10   3        1.65        3.98      4.88 o 
   3 -10   3        1.67       13.40      5.93 o 
  -4  -9   3       21.55       21.08     10.02 o 
  -3  -9   3        0.08       -5.77      5.90 o 
  -2  -9   3       46.51       37.62      6.82 o 
  -1  -9   3       72.38       68.08      7.34 o 
   0  -9   3      204.10      205.09     11.38 o 
   1  -9   3       31.19       22.43      5.16 o 
   2  -9   3       15.57       18.80      6.82 o 
   3  -9   3        0.07        6.93      5.33 o 
   4  -9   3        3.12        2.02      6.84 o 
  -4  -8   3       18.26        7.57      8.55 o 
  -3  -8   3       80.31       82.63      9.37 o 
  -2  -8   3      554.01      569.01     15.08 o 
  -1  -8   3        1.13       -5.85      5.85 o 
   0  -8   3        0.67        2.69      4.60 o 
   1  -8   3       54.34       52.03      5.05 o 
   2  -8   3       30.26       36.56      5.79 o 
   3  -8   3       30.56       24.37      5.71 o 
   4  -8   3        5.36       -0.12      5.04 o 
  -4  -7   3        1.04       -3.75      7.85 o 
  -3  -7   3       70.78       63.60     10.40 o 
  -2  -7   3      203.62      212.90     13.48 o 
  -1  -7   3        7.58       14.70      4.86 o 
   0  -7   3       13.12        8.90      6.26 o 
   1  -7   3       11.12        7.35      3.33 o 
   2  -7   3        3.40        1.40      4.16 o 
   3  -7   3       10.64        2.70      4.71 o 
   4  -7   3        5.00        3.53      4.94 o 
   5  -7   3        0.38       27.44     13.42 o 
  -5  -6   3        0.04       -8.22      9.11 o 
  -4  -6   3        7.36       -0.26      7.93 o 
  -3  -6   3      198.87      212.66     17.41 o 
  -2  -6   3        0.05        1.80      5.23 o 
  -1  -6   3       22.33       28.53      4.89 o 
   0  -6   3       81.17       74.17      4.43 o 
   1  -6   3        8.74        7.59      2.79 o 
   2  -6   3      183.12      202.08     18.07 o 
   3  -6   3      559.05      562.84     14.17 o 
   4  -6   3        4.78        9.45      4.90 o 
   5  -6   3        1.24        6.35      5.38 o 
  -5  -5   3       11.30       36.39     10.29 o 
  -4  -5   3        1.57        5.85     10.75 o 
  -3  -5   3       58.59       52.37      9.44 o 
  -2  -5   3      118.86      118.97      8.17 o 
  -1  -5   3      219.31      232.30     13.55 o 
   0  -5   3       29.56       29.01      3.60 o 
   1  -5   3        2.73        1.93      2.72 o 
   2  -5   3      132.60      138.61      7.06 o 
   3  -5   3      369.69      387.56     13.62 o 
   4  -5   3        2.77        0.97      4.56 o 
   5  -5   3        0.16        5.69      5.19 o 
  -5  -4   3       11.77        3.24      9.54 o 
  -4  -4   3       68.42       74.39      8.28 o 
  -3  -4   3        0.01        2.44      6.55 o 
  -2  -4   3        0.90        0.23      4.16 o 
  -1  -4   3        0.44       -5.05      5.05 o 
   0  -4   3       17.52       15.92      2.75 o 
   1  -4   3       16.68       11.67      2.46 o 
   2  -4   3     4225.84     4124.53     38.45 o 
   3  -4   3        3.87        5.57      3.43 o 
   4  -4   3       43.59       46.93      5.82 o 
   5  -4   3        1.71        2.90      4.72 o 
  -5  -3   3        5.94        2.93      6.15 o 
  -4  -3   3       17.94       24.05      9.44 o 
  -3  -3   3       39.10       31.40      4.85 o 
  -2  -3   3       51.69       70.78      6.18 o 
  -1  -3   3        3.76       -1.02      3.72 o 
   0  -3   3        2.22        1.21      1.95 o 
   1  -3   3     1100.56     1076.50     11.25 o 
   2  -3   3       26.57       31.11      3.72 o 
   3  -3   3        0.49        0.51      3.00 o 
   4  -3   3        0.00       -3.81      3.81 o 
   5  -3   3      129.60      123.69     13.36 o 
  -5  -2   3        0.02        4.25      9.42 o 
  -4  -2   3        0.00        0.78      4.49 o 
  -3  -2   3       43.01       40.43      4.70 o 
  -2  -2   3     1136.42     1046.09     14.56 o 
  -1  -2   3      628.91      620.46     12.21 o 
   0  -2   3      291.64      257.95      6.00 o 
   1  -2   3     2458.84     2468.15     23.22 o 
   2  -2   3     1222.67     1279.87     14.15 o 
   3  -2   3        0.89        4.81      4.12 o 
   4  -2   3       15.17       30.28      4.97 o 
   5  -2   3       15.75       12.32      6.66 o 
   6  -2   3        0.19       -1.48      7.20 o 
  -5  -1   3       12.57        2.12      6.14 o 
  -4  -1   3      150.29      161.17      9.78 o 
  -3  -1   3        0.04       -1.71      3.38 o 
  -2  -1   3      232.87      250.70      7.96 o 
  -1  -1   3       52.74       43.18      3.01 o 
   0  -1   3      667.81      606.93      8.83 o 
   1  -1   3      546.73      535.24      8.13 o 
   2  -1   3      138.37      136.75      5.20 o 
   3  -1   3       17.84       20.27      3.21 o 
   4  -1   3        0.05       -3.01      3.96 o 
   5  -1   3        0.49        4.41      6.31 o 
   6  -1   3       29.06       40.29      9.58 o 
  -5   0   3       31.85       31.73      6.70 o 
  -4   0   3       35.10       41.11      6.68 o 
  -3   0   3       20.27       11.42      4.71 o 
  -2   0   3     1370.62     1325.59     19.75 o 
  -1   0   3     1027.86      981.61     20.31 o 
   0   0   3       52.18       44.15      2.22 o 
   1   0   3     3851.73     3995.31     29.16 o 
   2   0   3      686.00      658.83      8.43 o 
   3   0   3       76.58       78.58      4.07 o 
   4   0   3        3.91       -0.23      5.45 o 
   5   0   3        9.74       10.33      6.44 o 
   6   0   3       46.97       34.63     11.23 o 
  -5   1   3      123.86      144.21     14.60 o 
  -4   1   3        9.37       14.68      7.74 o 
  -3   1   3      103.71       97.08     14.90 o 
  -2   1   3      112.41      125.26      5.12 o 
  -1   1   3        0.01       -2.00      2.41 o 
   0   1   3     1117.03      968.56      7.87 o 
   1   1   3       88.82       82.96      4.41 o 
   2   1   3       86.59       91.58      3.79 o 
   3   1   3        0.48        3.15      3.05 o 
   4   1   3      257.92      244.01     10.26 o 
   5   1   3       63.04       48.86     10.20 o 
   6   1   3      101.66       81.24     13.36 o 
  -5   2   3       21.16       21.77      6.29 o 
  -4   2   3       15.48        9.61      3.33 o 
  -3   2   3       84.07       97.51      7.75 o 
  -2   2   3        2.69        2.46      2.49 o 
  -1   2   3      580.46      542.25      6.77 o 
   0   2   3      799.67      705.07     12.20 o 
   1   2   3     1484.59     1447.06     19.29 o 
   2   2   3      164.18      173.77     11.35 o 
   3   2   3      163.41      167.81      6.50 o 
   4   2   3      169.85      181.29      9.79 o 
   5   2   3       10.15       -1.11      7.31 o 
   6   2   3       23.53       28.93     14.54 o 
  -5   3   3        3.47       -5.12      6.20 o 
  -4   3   3        1.08        0.44      4.04 o 
  -3   3   3       22.21       19.81      3.25 o 
  -2   3   3        5.76        9.56      2.30 o 
  -1   3   3      110.91      104.75      3.09 o 
   0   3   3     1264.74     1257.98     15.47 o 
   1   3   3       22.30       22.85      5.86 o 
   2   3   3      831.60      870.35     15.89 o 
   3   3   3       59.33       55.70      5.95 o 
   4   3   3        0.10       -1.30      4.68 o 
   5   3   3       73.39       82.90     12.82 o 
   6   3   3       28.26       19.91     13.19 o 
  -5   4   3       37.20       28.41      8.33 o 
  -4   4   3       46.80       51.50      6.58 o 
  -3   4   3        0.30       -1.49      2.33 o 
  -2   4   3        7.89        9.49      2.56 o 
  -1   4   3      677.68      674.78      9.10 o 
   0   4   3      889.64      851.60     14.62 o 
   1   4   3       72.06       93.61      6.43 o 
   2   4   3      364.81      411.95     13.33 o 
   3   4   3      226.53      243.74     11.77 o 
   4   4   3        2.19        9.28      6.39 o 
   5   4   3       90.23       93.76     16.12 o 
   6   4   3        2.63        7.18     12.88 o 
  -5   5   3      141.13      141.45     17.78 o 
  -4   5   3        7.35        9.72      5.17 o 
  -3   5   3        3.33        1.41      2.71 o 
  -2   5   3      192.66      181.85      6.76 o 
  -1   5   3      657.23      689.53      8.47 o 
   0   5   3       88.66       91.38      8.35 o 
   1   5   3      689.63      714.42     16.87 o 
   2   5   3      646.74      693.44     13.29 o 
   3   5   3       49.30       62.11     14.25 o 
   4   5   3        1.29       -3.33     10.12 o 
   5   5   3       12.63       12.97      7.34 o 
   6   5   3        0.71        7.15     12.48 o 
  -5   6   3       13.42       13.12      7.87 o 
  -4   6   3       16.50        7.36      5.39 o 
  -3   6   3       43.46       42.95      4.60 o 
  -2   6   3      134.33      134.63      6.77 o 
  -1   6   3      383.21      382.17      6.50 o 
   0   6   3      776.84      732.27     14.95 o 
   1   6   3        0.01       -5.51      8.47 o 
   2   6   3       55.23       74.45     12.62 o 
   3   6   3        9.10       15.16      6.88 o 
   4   6   3       47.50       57.72     12.52 o 
   5   6   3        2.07       -1.79      7.07 o 
  -4   7   3        2.19        4.76      6.13 o 
  -3   7   3      106.54       95.23      8.61 o 
  -2   7   3      136.12      134.66      7.23 o 
  -1   7   3       14.38       12.01      2.62 o 
   0   7   3       46.79       50.41      4.90 o 
   1   7   3      964.00     1043.49     23.53 o 
   2   7   3       85.47      103.15      8.64 o 
   3   7   3      120.48      105.35     15.76 o 
   4   7   3       96.33       79.68     10.38 o 
   5   7   3       24.27       20.55      8.58 o 
  -4   8   3       54.34       40.69      9.49 o 
  -3   8   3      109.76       87.50     19.93 o 
  -2   8   3       15.75       17.07      5.47 o 
  -1   8   3        1.34       -1.73      2.88 o 
   0   8   3        2.65       -0.06      3.67 o 
   1   8   3       84.23       98.04      9.04 o 
   2   8   3        2.83        5.05      6.05 o 
   3   8   3       60.81       73.77     15.03 o 
   4   8   3        0.94        5.44     10.23 o 
   5   8   3        9.20       34.61     14.30 o 
  -4   9   3        6.30        5.16      9.07 o 
  -3   9   3        4.71       -6.54      6.54 o 
  -2   9   3        4.97        4.86      4.64 o 
  -1   9   3       51.34       43.39      4.67 o 
   0   9   3       50.90       61.18      5.92 o 
   1   9   3       16.81       11.25      7.81 o 
   2   9   3        1.99        4.15      5.06 o 
   3   9   3       20.14       24.98     12.97 o 
   4   9   3        0.73       -0.74     10.85 o 
   5   9   3       22.14       35.86     15.70 o 
  -3  10   3       17.74        8.65      8.20 o 
  -2  10   3        1.04        0.88      7.78 o 
  -1  10   3        3.83       -1.65      4.33 o 
   0  10   3        1.73        9.15      4.60 o 
   1  10   3       57.48       58.83      7.52 o 
   2  10   3      223.12      220.37     10.47 o 
   3  10   3       96.35      133.80     19.74 o 
   4  10   3        0.55        6.85     12.65 o 
  -3  11   3       35.69       27.86     10.43 o 
  -2  11   3       75.10       65.24     11.21 o 
  -1  11   3        5.84        9.38      4.61 o 
   0  11   3       25.92       21.01      5.31 o 
   1  11   3       25.34       19.84      5.36 o 
   2  11   3       21.67       21.15      8.18 o 
   3  11   3        3.45       10.93     12.82 o 
   4  11   3       50.00       46.87     15.77 o 
  -2  12   3        5.08       10.92     12.02 o 
  -1  12   3       45.32       27.25      8.75 o 
   0  12   3       58.27       61.12     12.32 o 
   1  12   3      137.79      115.78      8.34 o 
   2  12   3        0.04        9.70     12.77 o 
   3  12   3        1.33        8.18     12.95 o 
  -2  13   3        3.54        5.73     10.20 o 
  -1  13   3        0.40        4.68      8.46 o 
   0  13   3       20.82       13.78      6.01 o 
   1  13   3        1.79       13.20      9.47 o 
   2  13   3        0.64        1.45      8.57 o 
   3  13   3       10.53       25.07     15.94 o 
   0  14   3        2.28       -4.87     10.05 o 
   1  14   3       12.11        9.10     13.90 o 
  -1 -12   4       13.80       13.41      8.15 o 
   0 -12   4       52.53       59.69      9.57 o 
   1 -12   4        9.50       24.69      8.40 o 
  -2 -11   4        6.50        3.09      6.29 o 
  -1 -11   4       21.43       23.39      6.97 o 
   0 -11   4       38.48       49.52      9.48 o 
   1 -11   4       13.19       13.29      6.80 o 
   2 -11   4        1.60        5.32      6.76 o 
  -3 -10   4       14.67       11.40      6.38 o 
  -2 -10   4       13.96        9.36      6.27 o 
  -1 -10   4      145.13      137.34     11.02 o 
   0 -10   4        0.03        1.70      4.91 o 
   1 -10   4        1.69        6.65      5.78 o 
   2 -10   4        1.13        3.32      6.32 o 
   3 -10   4        0.26        5.44      5.63 o 
  -4  -9   4        0.07       18.45     14.45 o 
  -3  -9   4        1.00       -1.23      5.43 o 
  -2  -9   4       18.53       11.77      5.95 o 
  -1  -9   4      291.62      331.82     12.15 o 
   0  -9   4       31.42       32.69      7.07 o 
   1  -9   4        6.47        8.79      5.77 o 
   2  -9   4        1.57       -4.41      4.41 o 
   3  -9   4        1.02       -0.25      6.53 o 
   4  -9   4       13.32        5.75      6.26 o 
  -4  -8   4        4.48       -3.09      8.67 o 
  -3  -8   4       23.37       24.56      8.67 o 
  -2  -8   4      114.05      114.89      8.80 o 
  -1  -8   4       10.82        4.71      5.17 o 
   0  -8   4       46.85       47.24      6.05 o 
   1  -8   4       67.53       64.44      5.51 o 
   2  -8   4       13.22       18.83      5.24 o 
   3  -8   4       15.28       17.26      5.63 o 
   4  -8   4       65.36       44.92      6.88 o 
  -4  -7   4        8.38        0.52      8.25 o 
  -3  -7   4        9.22       12.13      6.53 o 
  -2  -7   4       23.76       15.67      5.89 o 
  -1  -7   4       17.74       17.59      5.23 o 
   0  -7   4       84.37       99.93      7.24 o 
   1  -7   4       58.51       57.42      4.36 o 
   2  -7   4       94.35       90.26      7.11 o 
   3  -7   4        2.96        3.29      4.91 o 
   4  -7   4       18.16       12.37      5.51 o 
  -5  -6   4       78.75      111.40     14.41 o 
  -4  -6   4        0.03        1.68      8.01 o 
  -3  -6   4        2.28       -2.28      5.85 o 
  -2  -6   4       22.36       25.64      6.22 o 
  -1  -6   4        0.33        5.55      4.18 o 
   0  -6   4       26.03       27.94      3.59 o 
   1  -6   4        1.35       -1.41      2.92 o 
   2  -6   4      170.44      174.28     10.16 o 
   3  -6   4      587.65      607.71     17.32 o 
   4  -6   4        0.18       -2.74      4.44 o 
   5  -6   4        0.08       12.07      5.72 o 
  -5  -5   4        3.67        3.39      8.64 o 
  -4  -5   4        2.71       -3.48     12.72 o 
  -3  -5   4        2.45        0.00      7.14 o 
  -2  -5   4        6.32       13.45      5.47 o 
  -1  -5   4      213.06      209.23      7.93 o 
   0  -5   4        1.00        0.32      2.48 o 
   1  -5   4        0.06       -1.03      2.39 o 
   2  -5   4      204.40      218.16      8.61 o 
   3  -5   4       27.12       25.39      5.50 o 
   4  -5   4        0.03       -2.91      4.29 o 
   5  -5   4        1.67       -3.21      5.06 o 
  -5  -4   4       11.91        4.92     11.66 o 
  -4  -4   4        2.66        0.87      7.68 o 
  -3  -4   4        0.95       -6.02      6.59 o 
  -2  -4   4       10.65       11.41      5.25 o 
  -1  -4   4       82.96       91.98      8.93 o 
   0  -4   4      242.55      225.23      5.55 o 
   1  -4   4       58.36       58.62      3.44 o 
   2  -4   4      572.37      592.71     10.12 o 
   3  -4   4       27.69       28.12      4.43 o 
   4  -4   4       30.59       35.80      7.44 o 
   5  -4   4        0.29        8.98      5.69 o 
  -5  -3   4        1.51        3.86      6.68 o 
  -4  -3   4        0.04        0.35      5.71 o 
  -3  -3   4        6.02        7.53      4.96 o 
  -2  -3   4       15.89       24.94      5.15 o 
  -1  -3   4      679.49      701.86     17.65 o 
   0  -3   4      382.72      372.88      8.31 o 
   1  -3   4        9.58       11.43      2.56 o 
   2  -3   4      228.46      235.88      7.57 o 
   3  -3   4       55.61       58.70      4.28 o 
   4  -3   4       67.11       63.80      6.21 o 
   5  -3   4        0.02        7.22      5.23 o 
  -5  -2   4        8.27        7.56      6.75 o 
  -4  -2   4       45.95       51.27      6.25 o 
  -3  -2   4       99.71      104.04      9.09 o 
  -2  -2   4      139.44      145.73      6.42 o 
  -1  -2   4     1946.07     1911.59     23.34 o 
   0  -2   4      474.56      412.75      8.09 o 
   1  -2   4      603.07      591.31      8.82 o 
   2  -2   4     1241.92     1245.93     17.36 o 
   3  -2   4      357.36      338.71      7.81 o 
   4  -2   4        2.71       -0.96      5.03 o 
   5  -2   4        3.37       -0.26      5.05 o 
   6  -2   4        0.26       -9.94     12.94 o 
  -5  -1   4        2.27        2.77     12.07 o 
  -4  -1   4       37.36       39.42      5.78 o 
  -3  -1   4       14.56        7.55      4.37 o 
  -2  -1   4      153.92      175.68      5.99 o 
  -1  -1   4        0.05       -1.69      2.28 o 
   0  -1   4      202.86      172.57      4.38 o 
   1  -1   4       56.74       59.04      3.08 o 
   2  -1   4       69.15       80.94      4.72 o 
   3  -1   4      368.58      354.60      8.67 o 
   4  -1   4        7.88        4.82      4.27 o 
   5  -1   4       31.91       19.30      8.77 o 
   6  -1   4       45.38       45.12     11.83 o 
  -5   0   4       25.24       26.30      7.21 o 
  -4   0   4      154.23      181.45     12.38 o 
  -3   0   4       99.62      113.79      7.47 o 
  -2   0   4      283.22      310.83     10.38 o 
  -1   0   4     1243.82     1232.30     37.10 o 
   0   0   4     1285.17     1153.20     12.18 o 
   1   0   4      967.18     1007.47      9.89 o 
   2   0   4      197.60      179.13      4.87 o 
   3   0   4      200.11      212.73      6.28 o 
   4   0   4       28.11       23.11      6.28 o 
   5   0   4       13.24        6.25      7.43 o 
   6   0   4        7.88       -2.20      8.74 o 
  -5   1   4       62.97       61.62     15.62 o 
  -4   1   4       30.08       32.11      5.40 o 
  -3   1   4        7.03       12.29      4.38 o 
  -2   1   4       21.41       27.02      3.97 o 
  -1   1   4        8.02        2.29      3.29 o 
   0   1   4      429.16      397.82      5.32 o 
   1   1   4      327.72      300.23      5.84 o 
   2   1   4        0.69        0.81      2.31 o 
   3   1   4        0.16       -1.94      2.68 o 
   4   1   4       57.71       64.19      6.70 o 
   5   1   4        0.02        2.21      7.48 o 
   6   1   4       78.84       64.93     12.97 o 
  -5   2   4        0.00       -3.25      7.69 o 
  -4   2   4        2.88        1.06      4.16 o 
  -3   2   4       28.50       34.14      4.23 o 
  -2   2   4        4.00        1.99      2.59 o 
  -1   2   4       57.46       61.33      2.91 o 
   0   2   4      417.00      409.30      6.60 o 
   1   2   4      628.28      589.20      8.93 o 
   2   2   4        3.45        4.74      3.57 o 
   3   2   4       46.84       45.27      7.67 o 
   4   2   4       26.50       39.43      9.96 o 
   5   2   4       19.54       20.61      8.62 o 
   6   2   4       22.65       20.70     10.56 o 
  -5   3   4       10.07        5.35     10.40 o 
  -4   3   4       39.55       41.30      5.50 o 
  -3   3   4        2.66        5.33      3.27 o 
  -2   3   4        2.70        2.69      3.55 o 
  -1   3   4        3.70        7.98      2.57 o 
   0   3   4      187.28      186.68      5.43 o 
   1   3   4      208.25      197.73      7.71 o 
   2   3   4      252.88      253.04      8.45 o 
   3   3   4      205.78      227.95     14.08 o 
   4   3   4        8.41        9.08      5.60 o 
   5   3   4      150.36      143.86     16.94 o 
   6   3   4       28.90       -0.54     11.46 o 
  -5   4   4        6.59       12.99      9.21 o 
  -4   4   4       31.38       36.82      5.92 o 
  -3   4   4       20.24       23.16      3.74 o 
  -2   4   4       34.03       40.89      2.97 o 
  -1   4   4      478.40      472.71      7.46 o 
   0   4   4      808.70      785.91     12.29 o 
   1   4   4     1306.83     1293.81     23.54 o 
   2   4   4        1.42       -1.36      4.62 o 
   3   4   4       70.30       65.12      7.89 o 
   4   4   4        1.01       -4.65      4.93 o 
   5   4   4       19.98       25.70      8.19 o 
   6   4   4        4.26       -1.18     10.91 o 
  -5   5   4        2.24        5.26      9.13 o 
  -4   5   4       13.82       13.14      6.54 o 
  -3   5   4        5.73        4.25      4.66 o 
  -2   5   4        6.90        5.50      2.64 o 
  -1   5   4       17.42       26.76      3.97 o 
   0   5   4       37.41       47.92      5.39 o 
   1   5   4       17.56       20.18      5.69 o 
   2   5   4      359.56      432.71     14.28 o 
   3   5   4      194.89      197.10     11.81 o 
   4   5   4       96.90      111.72     23.28 o 
   5   5   4       97.99      113.86     11.85 o 
   6   5   4       15.07       16.17     13.41 o 
  -5   6   4       77.00       70.75     13.54 o 
  -4   6   4        5.21        1.08      5.94 o 
  -3   6   4      148.78      150.77      6.37 o 
  -2   6   4      282.54      312.21      8.36 o 
  -1   6   4       66.41       70.37      3.24 o 
   0   6   4      407.61      390.77     11.18 o 
   1   6   4      102.34      106.71      8.76 o 
   2   6   4       13.09       23.31      5.03 o 
   3   6   4       15.24       14.70      6.51 o 
   4   6   4       10.98       13.02      7.25 o 
   5   6   4        0.39        1.17      6.95 o 
  -4   7   4       42.39       35.09     10.42 o 
  -3   7   4       13.02       13.42      4.50 o 
  -2   7   4       74.12       77.43      8.43 o 
  -1   7   4        3.75        2.48      2.69 o 
   0   7   4      163.34      183.93      9.30 o 
   1   7   4        0.28        1.46      4.88 o 
   2   7   4       11.19       12.28      6.57 o 
   3   7   4        8.14       -3.24      5.97 o 
   4   7   4        5.41       -0.62     15.14 o 
   5   7   4       12.15       -3.84     10.48 o 
  -4   8   4        2.39       -7.85      7.85 o 
  -3   8   4        0.07       -1.82      7.05 o 
  -2   8   4        3.58       -0.52      4.40 o 
  -1   8   4       13.62       12.14      2.98 o 
   0   8   4       41.27       44.97      7.20 o 
   1   8   4       10.38        2.14      4.18 o 
   2   8   4      128.06      141.96     31.81 o 
   3   8   4      127.99      112.31     16.33 o 
   4   8   4        5.35       -0.18     10.49 o 
   5   8   4        4.62        3.11      7.72 o 
  -4   9   4        0.97       -1.09      7.89 o 
  -3   9   4        7.60        3.66      7.14 o 
  -2   9   4       44.93       38.33      7.48 o 
  -1   9   4      124.95      120.96     12.24 o 
   0   9   4        2.39       14.37      4.43 o 
   1   9   4        5.37       -0.78      5.09 o 
   2   9   4      110.39      131.79     17.59 o 
   3   9   4       14.04       24.67     12.20 o 
   4   9   4        3.43        6.62     12.33 o 
   5   9   4        5.77       10.56     12.54 o 
  -3  10   4        0.01       -2.66      7.50 o 
  -2  10   4        3.14       10.06      6.89 o 
  -1  10   4        0.92        1.54      4.48 o 
   0  10   4        5.48        6.40      4.58 o 
   1  10   4       96.58      108.35      9.05 o 
   2  10   4      470.47      478.29     14.78 o 
   3  10   4       26.25       19.78     12.51 o 
   4  10   4        5.20        6.47     11.80 o 
  -3  11   4        6.28       -7.55      7.55 o 
  -2  11   4       25.56       24.65     13.76 o 
  -1  11   4       10.17        3.11      6.68 o 
   0  11   4        0.68        5.32      6.07 o 
   1  11   4       28.78       29.64      5.66 o 
   2  11   4       12.67       11.58      7.21 o 
   3  11   4       14.17       31.57     14.43 o 
   4  11   4       24.37       38.86     15.87 o 
  -2  12   4        3.94       14.12     10.10 o 
  -1  12   4       37.97       35.56      8.22 o 
   0  12   4        4.20        2.25      6.10 o 
   1  12   4       11.89       10.52      5.04 o 
   2  12   4       21.87       44.16     15.14 o 
   3  12   4        1.14        7.89     13.03 o 
  -2  13   4      128.79      163.23     20.99 o 
  -1  13   4        0.12       -0.06      7.20 o 
   0  13   4       16.82       25.85      7.77 o 
   1  13   4        7.97       16.50     10.04 o 
   2  13   4        7.18        0.82     11.91 o 
   3  13   4        0.00       -2.39     13.62 o 
   0  14   4        0.00       12.94     10.76 o 
   1  14   4       35.44       44.44     14.97 o 
   0 -12   5       69.61       58.24      9.89 o 
  -2 -11   5        0.08        0.42      6.25 o 
  -1 -11   5       15.08       15.43      6.87 o 
   0 -11   5       40.60       32.46     10.06 o 
   1 -11   5        1.86       10.24      6.81 o 
   2 -11   5        0.56       -1.37      6.38 o 
  -3 -10   5        0.29       -0.47      8.00 o 
  -2 -10   5        2.26        3.10      5.98 o 
  -1 -10   5      240.86      301.27     18.07 o 
   0 -10   5        0.23        1.81      5.23 o 
   1 -10   5        4.11        3.85      5.94 o 
   2 -10   5        6.17       -5.54      5.54 o 
   3 -10   5       14.14        3.92      6.90 o 
  -3  -9   5        3.16        4.56      6.19 o 
  -2  -9   5        4.70       -3.61      5.55 o 
  -1  -9   5        1.99       -1.07      5.51 o 
   0  -9   5        0.39        0.65      4.37 o 
   1  -9   5       18.31       17.88      6.57 o 
   2  -9   5        0.98       -0.24      6.06 o 
   3  -9   5        0.33       -0.09     10.05 o 
  -4  -8   5       49.52       55.52     12.16 o 
  -3  -8   5       10.31        5.92      6.50 o 
  -2  -8   5       28.77       33.59      6.49 o 
  -1  -8   5       29.55       35.77      6.45 o 
   0  -8   5       12.85       12.02      4.49 o 
   1  -8   5        3.64       -0.23      7.30 o 
   2  -8   5        0.02        6.94      4.94 o 
   3  -8   5        0.03        0.92      4.86 o 
   4  -8   5       76.62       57.25      7.68 o 
  -4  -7   5        0.90        2.83      9.37 o 
  -3  -7   5        5.36        4.31      6.53 o 
  -2  -7   5        5.75       -1.64      4.72 o 
  -1  -7   5       77.06       75.32      7.09 o 
   0  -7   5      186.71      200.83     11.22 o 
   1  -7   5      128.58      136.43      5.83 o 
   2  -7   5        4.78        3.25      5.20 o 
   3  -7   5        0.03       -4.47      4.47 o 
   4  -7   5       28.02       22.35      5.35 o 
  -4  -6   5       10.25       11.37      8.75 o 
  -3  -6   5       15.30       20.14      6.75 o 
  -2  -6   5       27.49       22.93      5.65 o 
  -1  -6   5        8.80       13.85      4.91 o 
   0  -6   5       13.56       11.91      4.49 o 
   1  -6   5        0.48       -2.79      2.79 o 
   2  -6   5        1.26        6.17      4.54 o 
   3  -6   5      312.21      301.46     13.96 o 
   4  -6   5       19.82       14.76      5.36 o 
   5  -6   5        0.76        2.09      9.85 o 
  -5  -5   5        4.43       11.54     10.15 o 
  -4  -5   5        0.04       10.43      8.43 o 
  -3  -5   5        2.44        4.62      7.49 o 
  -2  -5   5        1.60        8.62      5.83 o 
  -1  -5   5        0.42       -3.87      3.87 o 
   0  -5   5       48.59       50.18      5.29 o 
   1  -5   5       57.33       55.01      4.04 o 
   2  -5   5       13.80       20.15      4.75 o 
   3  -5   5       13.37        5.71      4.76 o 
   4  -5   5        3.91       -0.32      4.51 o 
   5  -5   5        0.00       -4.54      5.10 o 
  -5  -4   5        3.08       -4.95      8.73 o 
  -4  -4   5        4.44       18.28     15.96 o 
  -3  -4   5       12.77       10.96      7.55 o 
  -2  -4   5        3.19        3.67      4.93 o 
  -1  -4   5        4.75        1.76      3.70 o 
   0  -4   5      722.08      707.29     12.84 o 
   1  -4   5      199.45      195.60      8.48 o 
   2  -4   5       26.60       20.36      3.71 o 
   3  -4   5      692.77      688.03     16.35 o 
   4  -4   5        3.14        7.09      4.61 o 
   5  -4   5        2.76        3.54      5.48 o 
  -5  -3   5        8.00        2.89      9.02 o 
  -4  -3   5       93.89       69.56     11.02 o 
  -3  -3   5      116.42      114.49     13.19 o 
  -2  -3   5       40.55       54.88      9.78 o 
  -1  -3   5      230.01      255.33      8.07 o 
   0  -3   5      152.30      153.06      8.06 o 
   1  -3   5      161.02      161.59      4.80 o 
   2  -3   5       43.05       53.49      5.98 o 
   3  -3   5        0.01       -2.84      2.84 o 
   4  -3   5       67.98       69.88      6.43 o 
   5  -3   5        0.00       -2.33      5.22 o 
  -5  -2   5        5.96       -8.07     11.74 o 
  -4  -2   5        3.81       -1.51      3.68 o 
  -3  -2   5      557.88      554.41     14.14 o 
  -2  -2   5      106.07       95.10      5.81 o 
  -1  -2   5      125.74      133.40      4.36 o 
   0  -2   5       53.82       56.46      3.74 o 
   1  -2   5      117.16      115.98      7.30 o 
   2  -2   5      726.70      739.92     11.60 o 
   3  -2   5        0.08       -0.71      3.19 o 
   4  -2   5        2.50        2.37      4.23 o 
   5  -2   5       11.30        4.76      6.32 o 
  -5  -1   5        6.01       15.23     12.72 o 
  -4  -1   5      167.18      167.26      8.94 o 
  -3  -1   5        6.58        4.98      5.41 o 
  -2  -1   5      109.42      115.33      6.33 o 
  -1  -1   5      366.15      355.69      7.73 o 
   0  -1   5      262.96      247.71      6.26 o 
   1  -1   5      667.66      671.88      9.43 o 
   2  -1   5      599.76      604.79      9.32 o 
   3  -1   5       12.57       11.68      3.83 o 
   4  -1   5        0.34        2.15      5.35 o 
   5  -1   5       55.72       53.16     10.37 o 
   6  -1   5        3.53        0.36      8.80 o 
  -5   0   5       21.36       21.83     12.72 o 
  -4   0   5       16.89        8.32      8.42 o 
  -3   0   5       28.32       36.99      6.05 o 
  -2   0   5      137.30      128.96      6.00 o 
  -1   0   5      399.96      387.68      8.75 o 
   0   0   5       27.73       26.55      2.56 o 
   1   0   5       48.97       47.95      2.89 o 
   2   0   5       38.17       44.84      3.06 o 
   3   0   5        0.16       -2.45      2.45 o 
   4   0   5       22.93       20.10      6.08 o 
   5   0   5        4.01        1.36      7.49 o 
   6   0   5        4.25       -6.71      8.37 o 
  -5   1   5       43.02       42.57      7.29 o 
  -4   1   5       17.39       15.05      5.15 o 
  -3   1   5        1.33       -3.65      3.65 o 
  -2   1   5      275.26      293.49      8.51 o 
  -1   1   5      143.75      144.15      5.99 o 
   0   1   5      138.90      111.47      3.90 o 
   1   1   5      389.96      378.04      8.85 o 
   2   1   5       33.39       37.69      3.22 o 
   3   1   5      200.33      218.37      6.02 o 
   4   1   5        4.50        2.29      6.64 o 
   5   1   5        2.27       -1.55      6.97 o 
   6   1   5       37.08       28.32      9.98 o 
  -5   2   5        2.45        9.71      7.14 o 
  -4   2   5        8.92        4.42      4.85 o 
  -3   2   5       22.42       22.13      4.44 o 
  -2   2   5       30.81       24.28      3.49 o 
  -1   2   5       17.63       15.04      2.79 o 
   0   2   5       17.89       19.09      1.54 o 
   1   2   5      487.46      494.63      7.64 o 
   2   2   5      198.71      184.98      6.35 o 
   3   2   5       92.84       89.47      6.58 o 
   4   2   5       39.51       46.01      7.13 o 
   5   2   5        1.84        2.11      6.87 o 
   6   2   5       44.35       19.37     10.15 o 
  -5   3   5       25.75       39.71     11.10 o 
  -4   3   5       87.80      103.59      9.71 o 
  -3   3   5       82.47       90.83      6.59 o 
  -2   3   5       61.25       63.88      4.14 o 
  -1   3   5       61.00       68.52      6.17 o 
   0   3   5      181.50      180.80      4.21 o 
   1   3   5        0.05        1.09      3.04 o 
   2   3   5      170.87      173.45      7.97 o 
   3   3   5      303.10      306.68     10.31 o 
   4   3   5        0.77        0.16      4.92 o 
   5   3   5      103.53       97.25     12.21 o 
   6   3   5       52.51       42.16     14.86 o 
  -5   4   5        0.10       -1.14     15.43 o 
  -4   4   5       89.33       99.54      9.84 o 
  -3   4   5        5.48        4.12      3.31 o 
  -2   4   5      697.57      708.03      8.71 o 
  -1   4   5     1080.48     1097.66     13.60 o 
   0   4   5       81.73       83.78      3.95 o 
   1   4   5        2.52        4.47      3.57 o 
   2   4   5      169.42      176.22      9.40 o 
   3   4   5        7.32        8.31      4.72 o 
   4   4   5        1.52       -2.17      4.37 o 
   5   4   5       13.43        7.42     10.35 o 
   6   4   5        0.91       -0.63     11.62 o 
  -5   5   5       25.29       11.58      9.77 o 
  -4   5   5        0.74        3.22      6.49 o 
  -3   5   5        0.05        1.36      3.86 o 
  -2   5   5       34.02       45.99      5.69 o 
  -1   5   5      146.45      159.98      4.72 o 
   0   5   5        0.97        5.50      3.59 o 
   1   5   5      229.50      193.32     15.09 o 
   2   5   5      320.02      376.01     17.59 o 
   3   5   5        3.05        0.05      5.57 o 
   4   5   5       82.43       90.58     11.67 o 
   5   5   5       17.60        3.90      6.23 o 
   6   5   5       43.48       37.12     14.50 o 
  -5   6   5       34.37       36.38     16.38 o 
  -4   6   5       92.66       94.45     19.29 o 
  -3   6   5       48.23       57.19      6.47 o 
  -2   6   5      107.59      111.34      6.40 o 
  -1   6   5      334.96      315.23      6.92 o 
   0   6   5      137.56      140.21      6.78 o 
   1   6   5      124.53      128.20      9.19 o 
   2   6   5       26.20       26.94      4.30 o 
   3   6   5       28.18       38.08      7.72 o 
   4   6   5       52.15       52.86      9.03 o 
   5   6   5        0.69        2.92      7.17 o 
  -4   7   5        7.15        0.83     12.87 o 
  -3   7   5       36.76       39.39      6.29 o 
  -2   7   5        1.90       10.81      7.77 o 
  -1   7   5       73.83       76.27      4.59 o 
   0   7   5        2.64        5.37      4.68 o 
   1   7   5       11.25       22.80      6.99 o 
   2   7   5       62.45       91.63     18.80 o 
   3   7   5        3.62       17.10      7.17 o 
   4   7   5       52.53       67.16     30.43 o 
   5   7   5        4.06       -2.55      6.56 o 
  -4   8   5        4.33       -3.85      8.26 o 
  -3   8   5        0.08       -4.00      5.76 o 
  -2   8   5        1.40       11.15      6.25 o 
  -1   8   5        3.02       -3.19      3.19 o 
   0   8   5        8.66        6.84      5.08 o 
   1   8   5       35.98       40.59      6.31 o 
   2   8   5        0.35        3.47      5.90 o 
   3   8   5      303.14      259.99     21.43 o 
   4   8   5        2.02       -4.80      6.66 o 
   5   8   5       15.12       24.31      8.98 o 
  -4   9   5        0.69        6.02      9.49 o 
  -3   9   5        0.46        1.19      8.13 o 
  -2   9   5       66.68       80.71     11.87 o 
  -1   9   5      113.15      126.45     11.09 o 
   0   9   5       47.15       52.09      5.53 o 
   1   9   5        4.65       -1.41      4.79 o 
   2   9   5        1.08       -0.35      6.57 o 
   3   9   5       52.36       46.81     13.60 o 
   4   9   5        1.43        1.47     10.38 o 
   5   9   5       12.36       33.70     14.80 o 
  -3  10   5       14.01       17.87      8.77 o 
  -2  10   5       21.59       21.14      7.31 o 
  -1  10   5       12.97       17.24      7.15 o 
   0  10   5      123.55      118.23      9.96 o 
   1  10   5       28.40       14.86     10.99 o 
   2  10   5        7.27       11.80      7.32 o 
   3  10   5        8.25       22.41     12.35 o 
   4  10   5        5.65        3.63     12.06 o 
  -3  11   5        0.44        3.30     12.20 o 
  -2  11   5        0.27        1.96      6.75 o 
  -1  11   5      160.05      148.39     11.35 o 
   0  11   5        2.24       -5.87      6.59 o 
   1  11   5       64.64       65.96      8.24 o 
   2  11   5       16.71       19.58      7.93 o 
   3  11   5        4.56        0.66     10.70 o 
   4  11   5        0.23        6.11     12.82 o 
  -2  12   5       10.16       -0.96     10.18 o 
  -1  12   5      127.38      124.44     11.54 o 
   0  12   5        2.62       -0.49      6.18 o 
   1  12   5        1.17       -3.44      5.73 o 
   2  12   5       38.70       38.90      8.99 o 
   3  12   5        3.31        6.98     12.51 o 
  -1  13   5        8.44        6.02      7.68 o 
   0  13   5        8.36       12.64      9.16 o 
   1  13   5        2.48        9.31      7.01 o 
   2  13   5        9.27       -8.58     10.82 o 
   3  13   5        8.92       13.13     14.15 o 
   0  14   5       12.10       10.20      7.60 o 
   1  14   5        5.78        3.02     10.39 o 
  -1 -11   6        7.47        3.48      8.16 o 
   0 -11   6       14.37       16.87      7.98 o 
   1 -11   6        1.83        4.85      7.16 o 
  -2 -10   6        7.03       18.44      6.99 o 
  -1 -10   6       15.17       14.23      6.80 o 
   0 -10   6       15.67       19.38      7.04 o 
   1 -10   6        0.70        9.00      7.66 o 
   2 -10   6        5.63        9.80      9.37 o 
  -3  -9   6        5.35        4.76      6.31 o 
  -2  -9   6       47.34       70.97      9.21 o 
  -1  -9   6       14.01        8.29      8.20 o 
   0  -9   6       26.38       32.80      5.65 o 
   1  -9   6       23.66       17.58      6.73 o 
   2  -9   6        0.01        0.51      6.41 o 
   3  -9   6        0.18       -4.16      6.30 o 
  -3  -8   6        2.07       -3.53      5.90 o 
  -2  -8   6       21.88       16.68      5.98 o 
  -1  -8   6       18.38       14.39      5.80 o 
   0  -8   6       59.15       55.96      5.94 o 
   1  -8   6        1.05       -2.99      5.18 o 
   2  -8   6        0.00       -5.39      5.39 o 
   3  -8   6        0.02        3.13      5.34 o 
   4  -8   6      218.95      211.51     23.19 o 
  -4  -7   6        1.86        6.75      9.72 o 
  -3  -7   6        0.46       -3.37      5.39 o 
  -2  -7   6        8.19        5.48      5.40 o 
  -1  -7   6        5.87        4.91      5.09 o 
   0  -7   6        3.93        3.58      4.03 o 
   1  -7   6       20.16       19.45      4.99 o 
   2  -7   6        1.75        7.46      4.84 o 
   3  -7   6        3.68        3.96      5.41 o 
   4  -7   6       38.84       42.06      6.06 o 
  -4  -6   6        5.68       12.34      9.23 o 
  -3  -6   6        5.29       -0.51      9.66 o 
  -2  -6   6        1.34        0.20      4.79 o 
  -1  -6   6       46.28       39.15      6.02 o 
   0  -6   6       44.40       50.97      5.97 o 
   1  -6   6       77.25       82.73      4.97 o 
   2  -6   6       33.45       35.24      9.15 o 
   3  -6   6       79.60       88.94      9.07 o 
   4  -6   6       91.42       94.97      7.32 o 
  -4  -5   6        4.58       26.29      9.87 o 
  -3  -5   6       12.06       11.01      8.22 o 
  -2  -5   6      109.25      106.71      8.25 o 
  -1  -5   6       23.11       23.99      5.17 o 
   0  -5   6      246.27      248.05      7.76 o 
   1  -5   6        6.77        5.95      3.06 o 
   2  -5   6        2.54        2.46      3.66 o 
   3  -5   6       66.01       57.42      6.79 o 
   4  -5   6        2.90       -3.36      4.57 o 
   5  -5   6        0.06       -4.71      5.46 o 
  -5  -4   6       33.07       49.32     17.12 o 
  -4  -4   6       44.86       34.84     10.05 o 
  -3  -4   6       40.14       50.80     13.84 o 
  -2  -4   6      166.50      167.70      8.76 o 
  -1  -4   6       20.86       22.08      8.21 o 
   0  -4   6       85.80       93.09      5.19 o 
   1  -4   6       72.54       71.74      6.56 o 
   2  -4   6       41.40       30.32      7.37 o 
   3  -4   6      152.82      168.41      9.58 o 
   4  -4   6       13.66       11.35      4.99 o 
   5  -4   6        0.46       -0.46      5.51 o 
  -5  -3   6        4.76        5.42      9.42 o 
  -4  -3   6        1.00       -3.03     11.77 o 
  -3  -3   6      178.90      164.76     13.42 o 
  -2  -3   6        1.36        5.80      4.51 o 
  -1  -3   6       13.30       14.05      4.15 o 
   0  -3   6      232.65      223.02      6.59 o 
   1  -3   6        0.00        1.84      3.20 o 
   2  -3   6       27.84       34.33      4.97 o 
   3  -3   6       11.32       14.23      3.75 o 
   4  -3   6        1.21       -4.33      4.33 o 
   5  -3   6        0.61        0.71      5.18 o 
  -5  -2   6        0.53        5.00     12.32 o 
  -4  -2   6      111.29      100.56     12.34 o 
  -3  -2   6      180.62      184.48     17.78 o 
  -2  -2   6      125.89      132.22      6.77 o 
  -1  -2   6        9.75        8.56      3.38 o 
   0  -2   6      127.66      126.67      5.16 o 
   1  -2   6       37.99       44.16      3.60 o 
   2  -2   6        3.79        6.03      3.60 o 
   3  -2   6       29.83       34.47      4.00 o 
   4  -2   6       56.68       56.14      6.13 o 
   5  -2   6        0.11       -0.01      5.71 o 
  -5  -1   6        0.06       -3.35     12.88 o 
  -4  -1   6      111.23       84.67     15.98 o 
  -3  -1   6       17.71       12.25      5.50 o 
  -2  -1   6      192.89      207.04      8.31 o 
  -1  -1   6      492.46      515.68      9.02 o 
   0  -1   6      213.41      194.20      6.75 o 
   1  -1   6      160.07      170.59      5.31 o 
   2  -1   6     1087.62     1082.56     11.91 o 
   3  -1   6       16.96       23.85      4.18 o 
   4  -1   6       58.04       65.81      6.61 o 
   5  -1   6        0.89        3.42      5.91 o 
  -5   0   6        5.00        6.44      8.61 o 
  -4   0   6        0.42        8.36      7.57 o 
  -3   0   6        2.22       -2.85      4.51 o 
  -2   0   6      444.75      477.63     31.97 o 
  -1   0   6      234.96      215.41      7.13 o 
   0   0   6        1.26       -0.45      2.32 o 
   1   0   6      158.39      153.58      4.56 o 
   2   0   6      434.54      429.12      6.95 o 
   3   0   6        4.32        5.89      2.83 o 
   4   0   6       24.92       24.10      6.45 o 
   5   0   6       11.84       12.29      9.49 o 
   6   0   6        1.06        0.36      8.96 o 
  -5   1   6        0.00       -6.19      6.19 o 
  -4   1   6       28.02       26.20      6.81 o 
  -3   1   6      331.69      328.34     11.64 o 
  -2   1   6        5.83        8.06      3.20 o 
  -1   1   6        8.85        6.39      2.94 o 
   0   1   6      129.71      128.86      4.67 o 
   1   1   6      300.12      292.38      5.64 o 
   2   1   6       27.12       33.87      3.25 o 
   3   1   6      762.71      754.65     14.34 o 
   4   1   6      318.92      333.92     16.35 o 
   5   1   6        0.57       -3.77      6.97 o 
   6   1   6        0.03        3.12      9.20 o 
  -5   2   6        0.35        0.31      7.09 o 
  -4   2   6       68.20       82.76      8.41 o 
  -3   2   6      203.68      210.34     10.09 o 
  -2   2   6       39.40       43.89      5.48 o 
  -1   2   6      374.35      355.05      7.63 o 
   0   2   6     2089.99     2111.55     20.04 o 
   1   2   6      257.13      271.87      5.52 o 
   2   2   6      221.84      222.20      6.98 o 
   3   2   6       80.16       82.19      6.62 o 
   4   2   6       32.44       20.40      7.96 o 
   5   2   6        3.44       -0.49      7.06 o 
   6   2   6        5.56        9.00      9.48 o 
  -5   3   6       17.94       26.55     13.52 o 
  -4   3   6      132.03      131.15      8.92 o 
  -3   3   6       18.97       23.83      7.11 o 
  -2   3   6        5.36       -1.08      3.19 o 
  -1   3   6      263.66      288.39      9.14 o 
   0   3   6      340.54      339.58      8.45 o 
   1   3   6       39.21       42.80      4.07 o 
   2   3   6       70.03       71.05      9.03 o 
   3   3   6      186.94      219.32      9.38 o 
   4   3   6       83.91       93.55      8.22 o 
   5   3   6       77.07       89.65     14.42 o 
   6   3   6       12.26        8.97      9.48 o 
  -5   4   6        6.70       25.28     11.25 o 
  -4   4   6       54.18       52.82     10.36 o 
  -3   4   6        7.79       16.21      5.20 o 
  -2   4   6      555.17      574.90      9.38 o 
  -1   4   6      427.10      429.71     11.32 o 
   0   4   6       24.61       23.33      3.29 o 
   1   4   6       28.83       32.92      4.35 o 
   2   4   6       95.63       91.48      6.59 o 
   3   4   6       15.03       10.13      4.91 o 
   4   4   6       10.10        8.64      5.51 o 
   5   4   6        6.06        5.04     10.16 o 
   6   4   6       10.08       14.81     12.60 o 
  -5   5   6        7.85       -4.07      9.25 o 
  -4   5   6        1.53       -3.33      6.82 o 
  -3   5   6       34.51       55.07      8.03 o 
  -2   5   6       74.93       76.99      4.39 o 
  -1   5   6      292.93      294.86      8.78 o 
   0   5   6        4.68       -1.25      3.48 o 
   1   5   6       17.58       26.69     14.69 o 
   2   5   6        0.00       -1.89      4.75 o 
   3   5   6       18.33       29.97      7.16 o 
   4   5   6       15.35        9.09      6.63 o 
   5   5   6        4.24       -0.17      6.68 o 
  -4   6   6      187.77      196.06     32.21 o 
  -3   6   6       13.65       10.44      8.74 o 
  -2   6   6       17.22       15.97      4.73 o 
  -1   6   6      422.53      424.44     10.81 o 
   0   6   6      125.11      123.52      6.63 o 
   1   6   6      110.69      131.69      9.53 o 
   2   6   6       17.86       15.31      4.22 o 
   3   6   6        4.63        3.94      6.11 o 
   4   6   6      186.12      154.77     12.72 o 
   5   6   6        3.72       -0.42      6.72 o 
  -4   7   6       52.27       58.56     11.95 o 
  -3   7   6        5.71       -2.45      6.37 o 
  -2   7   6        0.01        8.08      7.44 o 
  -1   7   6       35.30       41.00      3.82 o 
   0   7   6      301.81      313.27      9.71 o 
   1   7   6       10.10        5.01     19.68 o 
   2   7   6       10.55        4.91      5.29 o 
   3   7   6      214.68      199.02     13.44 o 
   4   7   6      114.17      105.84     11.40 o 
   5   7   6        0.74        8.13      7.44 o 
  -4   8   6       22.22       11.08      9.53 o 
  -3   8   6        6.61       -4.84      6.63 o 
  -2   8   6        0.36       -5.49      5.49 o 
  -1   8   6       44.70       46.15      5.74 o 
   0   8   6        0.13       -0.61      3.33 o 
   1   8   6      621.59      613.64     18.75 o 
   2   8   6      159.07      162.46     12.28 o 
   3   8   6      138.70      136.13     18.49 o 
   4   8   6        3.22       -0.31      7.22 o 
   5   8   6        2.74       -3.49      8.10 o 
  -4   9   6        0.01       -3.31     13.89 o 
  -3   9   6        0.01       -2.44      8.04 o 
  -2   9   6        0.30        8.49      6.40 o 
  -1   9   6        0.72       -5.60      6.43 o 
   0   9   6      102.15      101.94      8.63 o 
   1   9   6       36.84       42.39      7.12 o 
   2   9   6      219.24      200.03     21.27 o 
   3   9   6       58.99       64.67     15.37 o 
   4   9   6        4.39       -3.39     10.96 o 
   5   9   6       12.48       18.54     13.77 o 
  -3  10   6        3.66       14.84     11.77 o 
  -2  10   6        1.25        1.03      9.09 o 
  -1  10   6        5.30        4.51      6.14 o 
   0  10   6      248.11      271.98     11.09 o 
   1  10   6        0.12        5.96      5.76 o 
   2  10   6        1.10        7.65      7.03 o 
   3  10   6       13.49       -3.87     11.05 o 
   4  10   6        3.19       -4.47     10.71 o 
  -3  11   6        3.89       -7.68      7.68 o 
  -2  11   6       19.84       40.28      8.41 o 
  -1  11   6      100.21      107.06     13.71 o 
   0  11   6        0.66        4.13      6.36 o 
   1  11   6       38.99       47.88      9.37 o 
   2  11   6       26.55        5.94      7.07 o 
   3  11   6       47.78       45.18     15.36 o 
   4  11   6        2.60        5.30     12.74 o 
  -2  12   6       13.83       -0.49     10.53 o 
  -1  12   6       53.06       68.72      9.68 o 
   0  12   6       44.47       56.34      8.91 o 
   1  12   6        9.03        7.87      6.52 o 
   2  12   6       50.49       26.70      8.35 o 
   3  12   6        6.23        0.86      7.63 o 
  -1  13   6       43.71       44.95      9.45 o 
   0  13   6        1.91       16.17      7.55 o 
   1  13   6        3.73        4.03      6.49 o 
   2  13   6        0.55       -0.49      7.31 o 
   3  13   6        0.10       -0.92     11.91 o 
   0  14   6        0.87        3.25      7.28 o 
   1  14   6       10.68        6.85      8.25 o 
   0 -11   7        2.45       -6.52      7.58 o 
  -2 -10   7        9.10        3.25      9.02 o 
  -1 -10   7        7.29        5.34      6.69 o 
   0 -10   7       25.64       23.45      8.40 o 
   1 -10   7        1.77       -3.32      6.47 o 
   2 -10   7        0.32        6.45      7.09 o 
  -2  -9   7        0.94        2.52      5.78 o 
  -1  -9   7        2.38       -0.56      5.96 o 
   0  -9   7       24.99       25.31      6.35 o 
   1  -9   7       26.25       29.73     12.22 o 
   2  -9   7        1.53       15.42      7.21 o 
   3  -9   7        4.42        8.66      7.38 o 
  -3  -8   7        1.06       -2.61      5.68 o 
  -2  -8   7       12.09       -1.85      5.61 o 
  -1  -8   7       42.61       38.51      6.77 o 
   0  -8   7        4.92        3.52      4.46 o 
   1  -8   7        1.06       -5.14      5.82 o 
   2  -8   7        5.68        6.05      6.62 o 
   3  -8   7       14.13       19.19      6.17 o 
  -3  -7   7        0.62        3.60      5.90 o 
  -2  -7   7        0.40        5.09      5.49 o 
  -1  -7   7       40.86       44.38      7.68 o 
   0  -7   7       70.32       59.01      5.85 o 
   1  -7   7       63.62       46.05      6.13 o 
   2  -7   7        0.00        0.67      5.64 o 
   3  -7   7        4.32        4.78      5.65 o 
   4  -7   7        6.69        4.84      5.36 o 
  -4  -6   7        8.93       10.13      7.50 o 
  -3  -6   7        4.76        5.61      6.45 o 
  -2  -6   7       20.98       16.36      5.86 o 
  -1  -6   7        1.83       -4.29      4.64 o 
   0  -6   7       21.78       25.24      4.73 o 
   1  -6   7      165.12      162.24      7.31 o 
   2  -6   7        1.43       -0.41      4.47 o 
   3  -6   7        0.02       -1.18      4.84 o 
   4  -6   7       80.25       75.25      6.77 o 
  -4  -5   7        0.04       -7.99      7.99 o 
  -3  -5   7        1.27       -5.47      5.47 o 
  -2  -5   7       26.01       23.81      6.29 o 
  -1  -5   7       52.04       44.60      6.15 o 
   0  -5   7       13.23        8.21      3.96 o 
   1  -5   7      112.95      102.01      5.88 o 
   2  -5   7       41.21       30.86      4.82 o 
   3  -5   7        1.94       -5.49      6.63 o 
   4  -5   7        2.94        6.20      5.14 o 
   5  -5   7        0.07       -1.69      5.91 o 
  -4  -4   7        0.21        1.75     11.55 o 
  -3  -4   7       51.24       49.91      7.86 o 
  -2  -4   7      142.78      143.58      8.67 o 
  -1  -4   7      196.31      202.30     11.86 o 
   0  -4   7       43.81       58.81      6.82 o 
   1  -4   7      153.34      158.95      7.53 o 
   2  -4   7        1.71        0.79      4.15 o 
   3  -4   7       30.03       34.95      5.01 o 
   4  -4   7        1.03       -4.22      4.22 o 
   5  -4   7        5.36        6.93      6.87 o 
  -4  -3   7        3.30       13.71      9.15 o 
  -3  -3   7      105.23       72.08     13.62 o 
  -2  -3   7        0.20        7.02      5.21 o 
  -1  -3   7       37.61       38.97      5.22 o 
   0  -3   7       37.16       39.51      4.18 o 
   1  -3   7      271.33      265.76      8.41 o 
   2  -3   7       45.86       51.34      5.41 o 
   3  -3   7       59.18       63.99      5.31 o 
   4  -3   7       15.02        4.76      6.44 o 
   5  -3   7       11.26        9.91      6.46 o 
  -5  -2   7        0.23       19.99     14.87 o 
  -4  -2   7        0.00        7.30     12.04 o 
  -3  -2   7       23.95       25.45      8.48 o 
  -2  -2   7        0.67        0.88      5.91 o 
  -1  -2   7        3.12        7.85      2.73 o 
   0  -2   7      199.33      183.10      6.76 o 
   1  -2   7       49.46       58.21      4.14 o 
   2  -2   7       25.02       29.41      3.65 o 
   3  -2   7        1.46        4.33      3.87 o 
   4  -2   7        0.06       -0.70      6.85 o 
   5  -2   7        1.72       17.13      7.00 o 
  -5  -1   7        0.23       13.44      9.28 o 
  -4  -1   7        8.61        2.06     11.44 o 
  -3  -1   7      121.94      115.90     16.06 o 
  -2  -1   7       89.51      106.58      6.63 o 
  -1  -1   7       15.22       25.93      3.69 o 
   0  -1   7       11.27        9.74      2.98 o 
   1  -1   7      360.94      349.33      7.54 o 
   2  -1   7      150.19      164.61      5.17 o 
   3  -1   7       43.31       46.96      5.09 o 
   4  -1   7      119.30      132.08      8.33 o 
   5  -1   7       26.90       27.72      7.46 o 
  -5   0   7        1.48        1.60      8.98 o 
  -4   0   7       15.62       26.55      8.98 o 
  -3   0   7      170.55      168.78     11.33 o 
  -2   0   7      113.66      104.54      6.81 o 
  -1   0   7       36.66       46.74      7.13 o 
   0   0   7      165.60      161.97      5.33 o 
   1   0   7      170.28      172.96      4.94 o 
   2   0   7      257.21      248.61      5.73 o 
   3   0   7       14.28        5.53      3.83 o 
   4   0   7        0.82        4.94      4.97 o 
   5   0   7        1.33        0.83      7.52 o 
  -5   1   7        2.64       16.02      9.39 o 
  -4   1   7       58.88       41.96      9.39 o 
  -3   1   7       77.92       71.26      7.44 o 
  -2   1   7        6.29        4.10      6.15 o 
  -1   1   7      301.95      310.54      8.12 o 
   0   1   7      119.24      131.90      5.18 o 
   1   1   7      129.30      132.02      4.48 o 
   2   1   7      263.44      244.37      5.83 o 
   3   1   7      119.10      123.55      6.42 o 
   4   1   7       37.35       41.71      6.95 o 
   5   1   7        8.42        3.36      7.36 o 
   6   1   7       12.35        2.15      9.16 o 
  -5   2   7       12.52        0.57      7.60 o 
  -4   2   7       13.68       14.30      8.55 o 
  -3   2   7       59.42       47.92      6.88 o 
  -2   2   7        5.54        7.11      3.61 o 
  -1   2   7     1473.22     1457.02     15.62 o 
   0   2   7      585.07      566.40      8.03 o 
   1   2   7       19.57       18.70      2.72 o 
   2   2   7       57.91       70.92      5.90 o 
   3   2   7       69.84       77.38      6.15 o 
   4   2   7        1.48       -6.02      6.02 o 
   5   2   7        1.68       -0.46      7.11 o 
   6   2   7        1.08        6.82      9.02 o 
  -5   3   7        2.02       -6.25      7.23 o 
  -4   3   7        0.06        1.08      5.48 o 
  -3   3   7        0.68       -2.65      5.19 o 
  -2   3   7      139.63      148.23      6.27 o 
  -1   3   7        4.47        0.64      4.12 o 
   0   3   7      182.91      206.97      7.82 o 
   1   3   7        0.64       -1.60      2.39 o 
   2   3   7        5.67        1.10      4.80 o 
   3   3   7       18.76       19.53      5.22 o 
   4   3   7        0.44       -4.51      4.51 o 
   5   3   7       28.17       17.12      9.05 o 
   6   3   7        0.01       -1.18      8.54 o 
  -4   4   7        2.96       -9.53      9.53 o 
  -3   4   7      172.80      189.23      9.85 o 
  -2   4   7       43.84       44.88      7.30 o 
  -1   4   7       45.93       49.09      5.76 o 
   0   4   7       39.52       54.32      6.57 o 
   1   4   7      127.22      116.38      6.50 o 
   2   4   7      126.86      148.75      7.81 o 
   3   4   7       55.44       50.64     11.10 o 
   4   4   7        5.86        3.21      5.36 o 
   5   4   7      126.03      125.47     13.51 o 
  -4   5   7       14.11       13.90      7.51 o 
  -3   5   7       46.19       48.90      6.61 o 
  -2   5   7       12.94       14.53      4.90 o 
  -1   5   7       36.19       25.79      4.89 o 
   0   5   7      179.78      192.11      7.02 o 
   1   5   7      346.89      309.22     13.22 o 
   2   5   7       20.00       19.12      6.02 o 
   3   5   7       48.31       50.06     12.06 o 
   4   5   7       84.07       69.12     13.82 o 
   5   5   7      148.07      123.68     17.80 o 
  -4   6   7      131.43      145.18     14.22 o 
  -3   6   7        5.08        3.51      8.42 o 
  -2   6   7       80.66       81.18      6.89 o 
  -1   6   7        0.18       -2.89      4.18 o 
   0   6   7      102.23      105.19      4.79 o 
   1   6   7       68.33       80.32      8.57 o 
   2   6   7       72.05      100.58      9.26 o 
   3   6   7       86.04       94.54      9.96 o 
   4   6   7       98.49       94.98     10.67 o 
   5   6   7        8.10        0.17      6.42 o 
  -4   7   7        5.82        3.55      9.03 o 
  -3   7   7        0.01        7.02      6.72 o 
  -2   7   7        5.31        6.08      6.53 o 
  -1   7   7       71.05       77.21      9.38 o 
   0   7   7      267.72      261.96     10.65 o 
   1   7   7       70.29       61.50     13.30 o 
   2   7   7       16.32        9.33     10.35 o 
   3   7   7      114.30      125.22     11.33 o 
   4   7   7       33.89       28.05      9.70 o 
   5   7   7        0.01       14.25      9.20 o 
  -4   8   7       57.86       80.75     13.32 o 
  -3   8   7        4.68        6.19      7.08 o 
  -2   8   7        0.54        4.73      6.83 o 
  -1   8   7        9.09       11.98      6.21 o 
   0   8   7      350.00      340.60     10.96 o 
   1   8   7       42.64       41.14      6.78 o 
   2   8   7        2.82        6.26     10.53 o 
   3   8   7        7.98       -4.37      9.81 o 
   4   8   7       84.22       70.12     10.33 o 
   5   8   7        0.03       15.23      8.41 o 
  -3   9   7       50.15       71.27      9.88 o 
  -2   9   7        7.80        6.91      6.76 o 
  -1   9   7        2.32        2.15      6.01 o 
   0   9   7      246.15      253.26     11.86 o 
   1   9   7        1.98        7.72      8.10 o 
   2   9   7      103.01      115.88     17.77 o 
   3   9   7       50.08       41.31     14.00 o 
   4   9   7        0.49       10.11     11.41 o 
   5   9   7        1.18      -11.27     14.30 o 
  -3  10   7       13.61        8.44     15.31 o 
  -2  10   7       32.64       32.44      8.38 o 
  -1  10   7       33.33       16.03      8.50 o 
   0  10   7       78.22       90.59      7.82 o 
   1  10   7       11.10       20.09      6.58 o 
   2  10   7        6.07        9.88     11.62 o 
   3  10   7      174.83      155.30     21.38 o 
   4  10   7        0.12       18.23     12.33 o 
  -3  11   7        0.02       -7.87      8.38 o 
  -2  11   7        8.01       14.49     10.74 o 
  -1  11   7       30.49       47.40      8.59 o 
   0  11   7      116.09      122.60     10.81 o 
   1  11   7        2.47        5.85      6.22 o 
   2  11   7        0.27        3.71      6.91 o 
   3  11   7        5.06       17.06     14.05 o 
   4  11   7        2.05        8.55     13.00 o 
  -2  12   7        3.85       11.53      7.63 o 
  -1  12   7        5.92       13.67      7.71 o 
   0  12   7       50.25       28.29      7.85 o 
   1  12   7        4.47       -1.99      5.16 o 
   2  12   7       17.40       18.45      8.51 o 
   3  12   7        5.10       22.33      8.80 o 
  -1  13   7       35.19       22.89     17.20 o 
   0  13   7        5.57        3.24      7.17 o 
   1  13   7       34.95       34.89      9.52 o 
   2  13   7        5.20        7.51      7.82 o 
   3  13   7        8.27        7.66     13.41 o 
   0  14   7        0.08        2.02      7.60 o 
   1  14   7       22.98       24.93     10.58 o 
  -1 -10   8        2.07       -1.25      6.41 o 
   0 -10   8        8.57       -0.18      6.44 o 
   1 -10   8        0.02       -2.24      6.34 o 
  -2  -9   8        5.41       15.53      8.99 o 
  -1  -9   8       16.23       19.58      9.28 o 
   0  -9   8        0.35        5.36      6.37 o 
   1  -9   8        2.42        4.81      6.51 o 
   2  -9   8       22.72       12.54      7.31 o 
  -3  -8   8        3.17       -2.55      8.04 o 
  -2  -8   8        0.36       -5.75      5.75 o 
  -1  -8   8        6.06        7.71      5.82 o 
   0  -8   8        3.63        2.99      4.67 o 
   1  -8   8        0.20       10.69      6.30 o 
   2  -8   8        5.66        8.55      8.53 o 
   3  -8   8        4.30       14.98      7.86 o 
  -3  -7   8        0.29       -5.47      6.02 o 
  -2  -7   8        0.30        1.40      5.57 o 
  -1  -7   8       13.70        6.78      7.81 o 
   0  -7   8        9.69       11.77      5.04 o 
   1  -7   8       63.79       59.10      8.23 o 
   2  -7   8        7.71        4.39      8.36 o 
   3  -7   8        0.07        8.72      8.06 o 
   4  -7   8        1.37        1.05      5.40 o 
  -3  -6   8        0.15       12.05      6.96 o 
  -2  -6   8       11.60        9.34      7.00 o 
  -1  -6   8      110.13      106.25      9.21 o 
   0  -6   8        5.98       12.27      4.55 o 
   1  -6   8        7.91        5.43      7.17 o 
   2  -6   8        0.92       -3.20      8.40 o 
   3  -6   8        1.51        2.60      6.49 o 
   4  -6   8       70.41       83.80      8.07 o 
  -4  -5   8        0.06       -3.55      6.77 o 
  -3  -5   8        3.29       -2.81      5.99 o 
  -2  -5   8      241.35      226.70     10.90 o 
  -1  -5   8        3.99        2.66      7.01 o 
   0  -5   8        1.58       -2.13      3.93 o 
   1  -5   8       13.28       17.62      5.14 o 
   2  -5   8       50.03       47.09      7.37 o 
   3  -5   8       29.65       15.19      6.90 o 
   4  -5   8        3.62        7.07      5.08 o 
  -4  -4   8        4.94       -5.95      5.95 o 
  -3  -4   8        0.17       -4.72      5.60 o 
  -2  -4   8       30.68       32.44      6.14 o 
  -1  -4   8        3.47        7.31      5.04 o 
   0  -4   8       21.34       19.17      4.30 o 
   1  -4   8        2.46       -2.28      4.13 o 
   2  -4   8        0.69       -4.42      4.42 o 
   3  -4   8        1.30        3.39      4.35 o 
   4  -4   8        0.69       -3.81      4.97 o 
   5  -4   8        5.87       11.77      7.43 o 
  -4  -3   8        5.30      -11.49     11.49 o 
  -3  -3   8       48.25       41.26      7.53 o 
  -2  -3   8        4.30       -3.65      4.99 o 
  -1  -3   8        2.34       -4.27      4.27 o 
   0  -3   8      469.95      463.08     11.29 o 
   1  -3   8        0.37       -1.45      3.17 o 
   2  -3   8       41.41       44.44      5.44 o 
   3  -3   8       89.09       93.84      6.10 o 
   4  -3   8       11.53       11.87      5.96 o 
   5  -3   8       20.59       28.46      8.01 o 
  -4  -2   8       65.70       58.00     15.62 o 
  -3  -2   8        4.91       -1.01      6.62 o 
  -2  -2   8       62.03       61.33      7.61 o 
  -1  -2   8        5.21        1.41      5.72 o 
   0  -2   8       31.40       33.26      4.49 o 
   1  -2   8       31.07       28.70      3.86 o 
   2  -2   8       48.17       55.80      4.92 o 
   3  -2   8       30.86       33.99      4.66 o 
   4  -2   8        0.20       -1.61      5.47 o 
   5  -2   8        4.62        1.45      6.96 o 
  -4  -1   8        1.83       14.16     11.58 o 
  -3  -1   8       25.75       34.09      8.02 o 
  -2  -1   8       69.18       37.77      7.56 o 
  -1  -1   8        4.39       -0.26      3.47 o 
   0  -1   8       13.21        7.65      3.52 o 
   1  -1   8       27.85       31.58      3.75 o 
   2  -1   8        0.00       -2.54      2.54 o 
   3  -1   8        8.88       12.19      3.77 o 
   4  -1   8       19.20       22.82      6.27 o 
   5  -1   8       29.44       24.94      9.92 o 
  -4   0   8        9.73       14.40      8.25 o 
  -3   0   8        0.18       -6.40      6.40 o 
  -2   0   8      127.62      141.39      7.09 o 
  -1   0   8        3.19        8.00      3.21 o 
   0   0   8      272.32      264.06      6.69 o 
   1   0   8      415.46      415.96     11.12 o 
   2   0   8        5.58        4.70      2.75 o 
   3   0   8        0.39       -1.20      3.67 o 
   4   0   8        8.92       14.14      5.34 o 
   5   0   8        6.26        5.99      6.44 o 
  -4   1   8        5.02       18.31      8.70 o 
  -3   1   8       31.18       22.24      6.41 o 
  -2   1   8      108.59      121.96      6.63 o 
  -1   1   8        2.69        3.66      2.43 o 
   0   1   8       42.76       52.69      4.36 o 
   1   1   8      106.56      117.47      4.23 o 
   2   1   8      253.60      264.17      5.93 o 
   3   1   8      118.60      146.25      6.72 o 
   4   1   8       50.30       60.34      6.88 o 
   5   1   8        0.21        1.04      7.19 o 
  -4   2   8       39.53       48.67      7.81 o 
  -3   2   8       13.00        9.20      4.99 o 
  -2   2   8      217.83      220.52     11.34 o 
  -1   2   8        1.09        2.82      2.13 o 
   0   2   8      127.77      143.21      4.45 o 
   1   2   8        0.41        1.84      2.33 o 
   2   2   8       45.82       48.38      9.06 o 
   3   2   8       38.47       38.21      4.68 o 
   4   2   8        1.81       -4.09     14.47 o 
   5   2   8        0.24       -2.93     12.05 o 
  -4   3   8        0.02       -1.88      6.01 o 
  -3   3   8       31.12       53.30      7.36 o 
  -2   3   8        0.91        2.61      4.87 o 
  -1   3   8      119.08      104.77      5.44 o 
   0   3   8        1.12        4.27      2.39 o 
   1   3   8       65.89       77.50      5.37 o 
   2   3   8       59.27       67.56      5.04 o 
   3   3   8        2.04        2.42      4.81 o 
   4   3   8      245.34      223.52     14.86 o 
   5   3   8        0.06        5.65      9.66 o 
  -4   4   8        0.03       -6.45      6.59 o 
  -3   4   8     1007.57     1036.27     22.43 o 
  -2   4   8       56.90       65.66      7.31 o 
  -1   4   8       97.67       96.65      9.88 o 
   0   4   8       64.80       70.99      6.59 o 
   1   4   8       10.49       24.46      4.95 o 
   2   4   8       98.53      115.09      5.98 o 
   3   4   8        3.68        2.79      3.14 o 
   4   4   8       26.65       17.88      7.50 o 
   5   4   8       28.00       38.58     10.05 o 
  -4   5   8        0.87        1.91      8.91 o 
  -3   5   8        0.02       -4.75      5.23 o 
  -2   5   8      101.55      109.83      7.77 o 
  -1   5   8        5.95        2.58      4.82 o 
   0   5   8      435.28      425.25     14.24 o 
   1   5   8      195.09      200.86      7.55 o 
   2   5   8       27.75       24.08      7.02 o 
   3   5   8        3.01        2.98      5.24 o 
   4   5   8       89.28       81.22     11.04 o 
   5   5   8       35.81       37.17     12.98 o 
  -4   6   8       38.16       47.06      9.42 o 
  -3   6   8       70.74       74.07      9.81 o 
  -2   6   8        8.75       -3.90      4.76 o 
  -1   6   8       79.76       84.51      9.58 o 
   0   6   8        2.74       -4.12      4.12 o 
   1   6   8       47.44       47.19      6.82 o 
   2   6   8       94.63       86.79      9.05 o 
   3   6   8        3.22        4.77      6.57 o 
   4   6   8       32.39       20.05      7.79 o 
   5   6   8       28.05       29.35     12.47 o 
  -4   7   8        2.57       20.90      8.46 o 
  -3   7   8        7.35       28.54     11.12 o 
  -2   7   8        7.18       -0.43      4.77 o 
  -1   7   8       13.45        2.67      6.99 o 
   0   7   8       41.80       43.73      5.80 o 
   1   7   8      311.07      301.79     11.88 o 
   2   7   8       20.65       24.27     12.12 o 
   3   7   8       44.78       29.59      8.00 o 
   4   7   8       36.44       30.02     20.62 o 
   5   7   8        5.54        5.82      7.50 o 
  -4   8   8       15.50        3.51     13.09 o 
  -3   8   8        0.12       -6.74      6.74 o 
  -2   8   8       12.67        6.93      6.74 o 
  -1   8   8        0.87        2.74      5.00 o 
   0   8   8      144.90      149.09     13.55 o 
   1   8   8      197.86      213.26     11.59 o 
   2   8   8       14.85       55.98     14.25 o 
   3   8   8       19.86       16.39      7.79 o 
   4   8   8       43.17       22.36     11.79 o 
   5   8   8        1.53       -6.80      6.80 o 
  -3   9   8        8.53        6.59      9.73 o 
  -2   9   8        2.67       -2.87      6.47 o 
  -1   9   8       50.13       52.42      6.72 o 
   0   9   8      111.31      141.48      8.71 o 
   1   9   8       93.08       95.66     13.44 o 
   2   9   8        1.55        9.49     10.93 o 
   3   9   8        5.76       24.88     12.38 o 
   4   9   8        5.70       14.98     12.66 o 
   5   9   8       19.92        4.43      8.19 o 
  -3  10   8       50.81       54.62     10.09 o 
  -2  10   8      106.38      119.09     11.31 o 
  -1  10   8       49.65       49.67      8.61 o 
   0  10   8       19.98       20.07      6.24 o 
   1  10   8      229.08      228.53     12.44 o 
   2  10   8      110.20      100.80     17.89 o 
   3  10   8        8.88       10.97     12.79 o 
   4  10   8        0.42       11.20     12.94 o 
  -2  11   8        4.15       13.90     21.60 o 
  -1  11   8       24.87       25.02      7.80 o 
   0  11   8      117.46      110.31      8.76 o 
   1  11   8       53.84       63.64      8.83 o 
   2  11   8       71.71       83.14     11.27 o 
   3  11   8        8.83       24.00     14.13 o 
   4  11   8        3.17        4.19     11.89 o 
  -2  12   8        1.25       -3.23      7.44 o 
  -1  12   8       14.85        7.95      7.43 o 
   0  12   8       25.82        9.72      7.25 o 
   1  12   8        0.14        8.42      7.54 o 
   2  12   8        7.52       12.35      8.08 o 
   3  12   8        1.48       -4.44     11.79 o 
  -1  13   8        5.05        6.75      8.16 o 
   0  13   8        1.65        8.81      7.98 o 
   1  13   8        4.10        4.36      7.33 o 
   2  13   8        1.70        5.73      7.61 o 
   1  14   8        0.53       -0.80     10.81 o 
  -1  -9   9        1.70        1.11      5.44 o 
   0  -9   9       21.36       29.63     13.59 o 
   1  -9   9        0.73       13.04      7.05 o 
   2  -9   9       10.99       19.57      7.95 o 
  -2  -8   9        0.11       -1.01      6.11 o 
  -1  -8   9        1.61       -2.21      4.68 o 
   0  -8   9       29.00       44.09      7.14 o 
   1  -8   9        2.99        4.03      6.31 o 
   2  -8   9        7.49        9.15      7.26 o 
   3  -8   9        1.73        9.88      7.53 o 
  -3  -7   9        3.02        8.56      9.04 o 
  -2  -7   9        2.63        6.45      7.06 o 
  -1  -7   9      105.47      101.29     10.77 o 
   0  -7   9       21.90       29.78      5.60 o 
   1  -7   9        7.21        9.43      6.34 o 
   2  -7   9       34.05       36.40      8.04 o 
   3  -7   9        3.10       -5.78      5.78 o 
  -3  -6   9        0.24        4.56      6.79 o 
  -2  -6   9        1.28        6.04      6.80 o 
  -1  -6   9       34.10       28.65      6.53 o 
   0  -6   9       50.68       50.65      5.93 o 
   1  -6   9       14.62       12.51      5.34 o 
   2  -6   9        7.38        3.16      6.40 o 
   3  -6   9        3.70       -2.07      6.15 o 
   4  -6   9        7.24       17.40      6.13 o 
  -3  -5   9       10.50       15.07      6.97 o 
  -2  -5   9       61.00       62.53      7.59 o 
  -1  -5   9        0.02       -3.61      4.77 o 
   0  -5   9        0.69        0.18      4.05 o 
   1  -5   9      140.38      142.63      8.39 o 
   2  -5   9       12.44       -3.34      5.93 o 
   3  -5   9        5.41        6.69      6.41 o 
   4  -5   9       16.42       12.51      6.17 o 
  -4  -4   9       15.95       12.62     13.72 o 
  -3  -4   9        5.44        3.85      6.17 o 
  -2  -4   9        8.00        3.88      5.43 o 
  -1  -4   9       45.83       52.01      6.62 o 
   0  -4   9       77.23       87.66      6.96 o 
   1  -4   9       17.46       23.43      4.51 o 
   2  -4   9        7.19        4.14      4.52 o 
   3  -4   9       24.41       12.31      5.41 o 
   4  -4   9        5.22       -1.64      4.69 o 
  -4  -3   9        0.17       -4.31      8.19 o 
  -3  -3   9       10.13       -2.79      6.45 o 
  -2  -3   9        6.80        7.20      6.62 o 
  -1  -3   9      343.48      329.60     15.45 o 
   0  -3   9       94.10      106.79      8.91 o 
   1  -3   9        0.60       -1.97      3.36 o 
   2  -3   9        5.34        8.32      4.77 o 
   3  -3   9        8.26        9.99      6.29 o 
   4  -3   9        0.98        3.62      5.56 o 
   5  -3   9       27.90       35.27      8.64 o 
  -4  -2   9       10.91        4.34     12.89 o 
  -3  -2   9        9.41        9.70      7.21 o 
  -2  -2   9       53.77       58.42      8.96 o 
  -1  -2   9        0.00        1.07      4.97 o 
   0  -2   9        8.20        6.45      3.58 o 
   1  -2   9       41.47       46.38      4.64 o 
   2  -2   9      196.41      188.28     11.94 o 
   3  -2   9       55.34       68.48      5.57 o 
   4  -2   9        1.97       -1.52      5.34 o 
   5  -2   9        0.66        3.24      6.21 o 
  -4  -1   9        2.81        7.19      8.56 o 
  -3  -1   9       10.41        6.39      5.95 o 
  -2  -1   9       85.02       74.17      7.91 o 
  -1  -1   9       32.74       27.03      4.44 o 
   0  -1   9       27.18       29.21      4.08 o 
   1  -1   9      619.60      605.29     11.04 o 
   2  -1   9       55.03       55.85      4.26 o 
   3  -1   9        6.68        7.02      3.81 o 
   4  -1   9        2.37        2.33      4.80 o 
   5  -1   9       44.78       42.21      8.37 o 
  -4   0   9        0.20       -1.83      7.58 o 
  -3   0   9        6.38        3.11     14.16 o 
  -2   0   9        0.04       -0.86      4.17 o 
  -1   0   9      168.28      145.34      6.29 o 
   0   0   9      257.38      242.92      6.95 o 
   1   0   9      373.94      368.36      8.21 o 
   2   0   9       90.42      102.41      6.43 o 
   3   0   9        1.64        2.47      4.42 o 
   4   0   9       10.59        9.51      5.13 o 
   5   0   9        7.41       14.72      6.67 o 
  -4   1   9        5.61        7.66      8.18 o 
  -3   1   9        3.37       11.91      6.12 o 
  -2   1   9       11.06        4.82      4.43 o 
  -1   1   9       45.24       49.18      5.74 o 
   0   1   9       96.76       94.30      5.35 o 
   1   1   9       11.31        8.93      2.68 o 
   2   1   9        4.90        6.64      2.92 o 
   3   1   9        5.59        4.82      4.41 o 
   4   1   9        2.34        2.96      4.86 o 
   5   1   9        3.56       -2.25      6.50 o 
  -4   2   9       22.58       15.96      8.92 o 
  -3   2   9       15.08        8.00      6.10 o 
  -2   2   9      986.71      929.63     60.34 o 
  -1   2   9        2.66        1.83      2.66 o 
   0   2   9       37.09       41.04      3.35 o 
   1   2   9      130.06      134.20      5.17 o 
   2   2   9        6.89        4.46      3.24 o 
   3   2   9        4.53        0.81      3.86 o 
   4   2   9       27.40       32.32      7.49 o 
   5   2   9        0.00       -5.19      6.67 o 
  -4   3   9        5.01       11.32      6.75 o 
  -3   3   9        8.26        9.53      6.23 o 
  -2   3   9       81.72       86.35      8.08 o 
  -1   3   9       41.42       42.43      4.49 o 
   0   3   9       46.61       61.52      3.82 o 
   1   3   9      360.21      347.71      7.33 o 
   2   3   9      258.74      257.69      7.52 o 
   3   3   9       96.55      104.69      7.39 o 
   4   3   9       78.19       83.87     10.79 o 
   5   3   9       65.50       51.65     10.56 o 
  -4   4   9       16.00       16.53      8.15 o 
  -3   4   9        6.71        3.43      6.16 o 
  -2   4   9       25.85       22.53      6.57 o 
  -1   4   9        0.02       -1.27      4.55 o 
   0   4   9       15.70       15.53      8.15 o 
   1   4   9       24.97       23.62      4.01 o 
   2   4   9       14.29       22.88      6.26 o 
   3   4   9       85.90       93.07     10.07 o 
   4   4   9       11.89       13.74      5.92 o 
   5   4   9       24.71       26.29      8.98 o 
  -4   5   9        3.30       17.71      8.11 o 
  -3   5   9       27.29       36.05      6.86 o 
  -2   5   9        4.40        7.35      5.80 o 
  -1   5   9        0.19        5.47      5.21 o 
   0   5   9        1.12        1.35      4.91 o 
   1   5   9       45.16       47.30      7.21 o 
   2   5   9       37.26       45.51      6.63 o 
   3   5   9       18.94       16.13      5.80 o 
   4   5   9       50.67       51.93      7.64 o 
   5   5   9        4.90       -8.55      8.55 o 
  -4   6   9        0.06       13.72      8.16 o 
  -3   6   9      103.06       96.34     11.41 o 
  -2   6   9      117.67      117.91     10.34 o 
  -1   6   9      210.06      215.36      9.69 o 
   0   6   9        0.45        0.31      6.55 o 
   1   6   9        0.04       -2.94      5.42 o 
   2   6   9      207.34      194.92     11.85 o 
   3   6   9       71.47       76.23      9.78 o 
   4   6   9        0.08       -6.66      6.66 o 
   5   6   9       19.67       16.87     11.44 o 
  -4   7   9        2.50       -5.08      7.49 o 
  -3   7   9        3.51        0.05      7.37 o 
  -2   7   9       41.85       49.72      6.81 o 
  -1   7   9      173.46      178.79      9.35 o 
   0   7   9       34.31       24.02      5.71 o 
   1   7   9      165.35      171.84     11.31 o 
   2   7   9      172.26      161.68     19.56 o 
   3   7   9       39.49       40.32     10.11 o 
   4   7   9       10.60        7.55      7.34 o 
   5   7   9        0.11       -9.49      9.49 o 
  -3   8   9        2.24        2.70      7.33 o 
  -2   8   9      139.31      150.13     20.55 o 
  -1   8   9      307.78      298.86     11.24 o 
   0   8   9      101.79      108.40      8.02 o 
   1   8   9       52.56       67.03      7.45 o 
   2   8   9       87.45       56.65     15.03 o 
   3   8   9        1.35       -1.70     15.23 o 
   4   8   9        8.14        6.44     18.23 o 
   5   8   9        0.00       -7.16      7.21 o 
  -3   9   9       21.59       20.31     14.02 o 
  -2   9   9        4.61        3.48      6.98 o 
  -1   9   9        8.70       -0.92      5.41 o 
   0   9   9        4.18        6.36      5.39 o 
   1   9   9      456.35      442.80     15.60 o 
   2   9   9       31.27       48.35     14.63 o 
   3   9   9       21.51        9.26     12.30 o 
   4   9   9        2.46        7.38      8.10 o 
  -3  10   9       24.19       25.86      9.13 o 
  -2  10   9       10.39        1.26      7.29 o 
  -1  10   9        6.51        1.00      6.73 o 
   0  10   9        2.63       -3.67      5.98 o 
   1  10   9       11.84       14.71      6.08 o 
   2  10   9       24.87       36.52     14.54 o 
   3  10   9        8.32        9.52     12.69 o 
   4  10   9        1.60        7.69     12.21 o 
  -2  11   9        1.52        0.40      7.61 o 
  -1  11   9       19.87       16.79      8.81 o 
   0  11   9       80.64       77.64      8.19 o 
   1  11   9        0.10       -6.30      6.35 o 
   2  11   9        7.47        1.34      7.03 o 
   3  11   9        8.26       16.11     13.72 o 
   4  11   9       23.87       14.34     13.83 o 
  -1  12   9       13.06       19.19      7.75 o 
   0  12   9       45.75       62.22     14.46 o 
   1  12   9        7.02        0.85      6.63 o 
   2  12   9       14.53       28.68      9.47 o 
   3  12   9        3.06       -1.03     12.54 o 
  -1  13   9        0.96       -1.66     14.33 o 
   0  13   9       49.91       52.02     11.82 o 
   1  13   9        1.58        5.16      9.04 o 
   2  13   9        4.33        9.74      8.41 o 
   0  -9  10       31.12       27.20      9.55 o 
  -1  -8  10       10.27       13.72      5.67 o 
   0  -8  10       11.06       12.20      6.07 o 
   1  -8  10        2.94        8.24      6.76 o 
   2  -8  10        8.82       18.30     12.65 o 
  -2  -7  10        7.06       12.26      6.73 o 
  -1  -7  10       90.01       81.26      7.29 o 
   0  -7  10        7.07        1.86      4.81 o 
   1  -7  10        2.59       -2.61      5.78 o 
   2  -7  10       17.22       15.77      7.61 o 
   3  -7  10        0.24       -5.25      6.74 o 
  -3  -6  10       11.38       -3.68     17.23 o 
  -2  -6  10        0.01       -4.02      5.78 o 
  -1  -6  10        0.82       -4.43      4.43 o 
   0  -6  10       24.64       20.07      5.22 o 
   1  -6  10        8.91        7.18      5.42 o 
   2  -6  10        2.64        3.34      6.21 o 
   3  -6  10        0.02        7.81      7.01 o 
  -3  -5  10        0.02        2.40      6.84 o 
  -2  -5  10        1.80        2.10      5.59 o 
  -1  -5  10        6.53        5.38      4.43 o 
   0  -5  10       62.28       58.64      6.81 o 
   1  -5  10        2.19        1.29      5.33 o 
   2  -5  10        3.09       -5.33      5.33 o 
   3  -5  10        0.06        6.81      6.37 o 
   4  -5  10        5.33       -4.49      5.22 o 
  -3  -4  10        3.49        5.22      7.44 o 
  -2  -4  10       53.30       62.17     10.19 o 
  -1  -4  10       45.97       41.75      6.04 o 
   0  -4  10        0.01       -3.56      4.27 o 
   1  -4  10       10.54       17.39      5.04 o 
   2  -4  10        7.72        5.09      7.10 o 
   3  -4  10       24.39       22.25      5.47 o 
   4  -4  10       13.77       22.90      8.47 o 
  -3  -3  10        0.77        7.62      8.30 o 
  -2  -3  10      126.70      117.43     11.86 o 
  -1  -3  10        0.04        0.16      5.31 o 
   0  -3  10        8.46        7.60      4.74 o 
   1  -3  10       76.93       79.35      5.82 o 
   2  -3  10       74.19       57.18      7.85 o 
   3  -3  10        0.29       -2.10      4.32 o 
   4  -3  10        0.00        8.74      6.09 o 
  -4  -2  10        0.00       14.07      9.73 o 
  -3  -2  10        4.23       -5.73      5.73 o 
  -2  -2  10       13.38       10.99      9.82 o 
  -1  -2  10       31.78       24.89      4.59 o 
   0  -2  10        5.74        4.35      3.92 o 
   1  -2  10      134.75      143.87      7.12 o 
   2  -2  10       19.72       19.69      4.65 o 
   3  -2  10       26.37       29.18      4.81 o 
   4  -2  10        3.53        5.61      8.02 o 
   5  -2  10        0.12       -5.72      5.72 o 
  -4  -1  10       10.71       11.35     13.66 o 
  -3  -1  10        9.73       16.53      9.03 o 
  -2  -1  10       16.69       15.08     10.55 o 
  -1  -1  10       49.06       53.46      6.69 o 
   0  -1  10      353.73      334.24      8.77 o 
   1  -1  10       36.95       36.48      4.45 o 
   2  -1  10        4.12        3.97      3.28 o 
   3  -1  10        7.45       17.13      4.57 o 
   4  -1  10        8.79        1.70      5.95 o 
   5  -1  10        4.32        1.76      6.47 o 
  -4   0  10        8.16        8.15      8.61 o 
  -3   0  10       60.75       53.78     10.34 o 
  -2   0  10        2.85        2.84      5.46 o 
  -1   0  10      337.34      340.53      9.24 o 
   0   0  10        3.84        5.62      4.63 o 
   1   0  10       67.37       60.29      5.66 o 
   2   0  10       57.28       60.29      4.68 o 
   3   0  10        4.82       10.93      4.94 o 
   4   0  10       21.77       19.88      7.21 o 
   5   0  10        4.59        4.83      6.46 o 
  -4   1  10        1.63        5.36      8.55 o 
  -3   1  10        0.22        4.26      7.40 o 
  -2   1  10       45.58       44.48      5.57 o 
  -1   1  10       42.01       45.38      4.16 o 
   0   1  10       49.16       51.15      4.89 o 
   1   1  10        0.05       -2.63      2.63 o 
   2   1  10       44.30       49.83      4.06 o 
   3   1  10      168.59      205.13      9.41 o 
   4   1  10        1.19       -4.35      4.35 o 
   5   1  10        2.95        1.07      8.06 o 
  -4   2  10       17.63       19.20      9.48 o 
  -3   2  10        2.57        2.19      6.05 o 
  -2   2  10      222.78      245.08     11.44 o 
  -1   2  10       28.38       30.90      4.56 o 
   0   2  10       24.72       31.16      4.30 o 
   1   2  10       98.03      106.05      4.79 o 
   2   2  10        2.12       -0.30      3.38 o 
   3   2  10       99.05      107.74      6.59 o 
   4   2  10       10.98       18.06      5.69 o 
   5   2  10       20.70       25.36      8.31 o 
  -4   3  10        7.02       15.79      9.17 o 
  -3   3  10        0.81       -5.53      5.97 o 
  -2   3  10        1.07        0.15      6.39 o 
  -1   3  10        0.29        3.54      5.30 o 
   0   3  10        1.98       -2.66      2.66 o 
   1   3  10       87.04       97.71      5.20 o 
   2   3  10       82.71       80.05      5.46 o 
   3   3  10       12.54        5.33      4.75 o 
   4   3  10        0.02       -1.11      7.42 o 
   5   3  10       22.66       25.22      9.97 o 
  -4   4  10       41.72       67.24     10.68 o 
  -3   4  10        5.17        3.37      6.58 o 
  -2   4  10      236.35      239.79     11.90 o 
  -1   4  10       10.00       11.48      6.59 o 
   0   4  10        5.40        5.86      5.28 o 
   1   4  10        3.96       -0.18      4.74 o 
   2   4  10       25.13       26.02      5.15 o 
   3   4  10       18.94       27.22      5.44 o 
   4   4  10       21.48       31.03      9.09 o 
   5   4  10       25.26       10.80      8.53 o 
  -4   5  10        0.01        1.35      7.80 o 
  -3   5  10        2.70       -1.22      5.75 o 
  -2   5  10       35.44       40.75     14.30 o 
  -1   5  10      189.21      210.68     11.32 o 
   0   5  10       26.83       43.40      6.84 o 
   1   5  10        2.91       10.49      8.10 o 
   2   5  10      278.55      268.53      9.35 o 
   3   5  10       70.13       68.30      6.96 o 
   4   5  10        7.72        9.56      7.25 o 
   5   5  10       32.12       21.66      9.28 o 
  -3   6  10       59.47       62.29     18.79 o 
  -2   6  10      179.28      181.22      9.96 o 
  -1   6  10       30.22       30.78      6.04 o 
   0   6  10      155.10      149.43      8.77 o 
   1   6  10       31.20       29.72     11.46 o 
   2   6  10        0.99       -5.28      5.28 o 
   3   6  10       37.42       42.05     13.53 o 
   4   6  10        2.07       13.55      7.29 o 
   5   6  10       18.55       25.39     12.57 o 
  -3   7  10        1.97        3.79      7.37 o 
  -2   7  10       71.59       71.41      8.75 o 
  -1   7  10        4.99        2.70      5.19 o 
   0   7  10       13.28        4.47      5.29 o 
   1   7  10        0.05       -3.39      6.16 o 
   2   7  10      224.41      199.31     10.93 o 
   3   7  10        0.23       -2.35      6.58 o 
   4   7  10       50.93       41.18     17.31 o 
   5   7  10        5.48       14.55     11.98 o 
  -3   8  10        1.11       -0.46      7.37 o 
  -2   8  10       80.31       64.41      9.50 o 
  -1   8  10       99.79      106.50      8.56 o 
   0   8  10        0.05       -6.65      6.65 o 
   1   8  10        0.93       -1.39      5.11 o 
   2   8  10      152.18      114.70     13.42 o 
   3   8  10        1.96        4.96      7.60 o 
   4   8  10       47.69       50.09     10.05 o 
   5   8  10        1.26        4.38      8.01 o 
  -3   9  10        2.29       -7.85      7.85 o 
  -2   9  10        2.68       -5.87      8.42 o 
  -1   9  10        0.02        4.13      5.67 o 
   0   9  10       89.86       78.99      9.53 o 
   1   9  10      107.71      106.37      8.23 o 
   2   9  10        4.32        9.99     12.79 o 
   3   9  10       34.30       39.46     14.66 o 
   4   9  10       67.90       63.66     10.74 o 
  -2  10  10        0.43       -0.25      7.06 o 
  -1  10  10       27.91       20.38      7.83 o 
   0  10  10       34.59       40.02      7.02 o 
   1  10  10      118.14      106.05     10.22 o 
   2  10  10        1.29       -8.83     10.71 o 
   3  10  10        6.65       21.26     12.91 o 
   4  10  10        4.05      -10.67     10.67 o 
  -2  11  10        4.16       10.13      8.73 o 
  -1  11  10        1.76       -6.45      6.45 o 
   0  11  10       13.38       11.23     10.82 o 
   1  11  10       32.10       40.05      8.29 o 
   2  11  10       15.18       15.24      8.54 o 
   3  11  10        1.09       -6.98     12.47 o 
  -1  12  10        8.88       10.00     22.28 o 
   0  12  10        1.34        1.10      9.98 o 
   1  12  10        6.71        0.82      6.31 o 
   2  12  10        0.85       -0.93      7.38 o 
   3  12  10       11.26       13.01     13.47 o 
   0  13  10        0.64       -6.40      7.03 o 
   1  13  10        7.06        3.87      7.56 o 
   2  13  10        1.73        9.64     12.53 o 
   0  -8  11        1.43        3.12      5.84 o 
   1  -8  11        1.11       12.98      7.84 o 
  -1  -7  11        0.53       -1.90      5.24 o 
   0  -7  11        5.85       15.61      6.13 o 
   1  -7  11        1.94        1.39      6.23 o 
   2  -7  11       10.03        0.35      6.80 o 
  -2  -6  11       12.63        7.03      6.39 o 
  -1  -6  11        8.19        8.97      5.67 o 
   0  -6  11       24.22       22.72      6.15 o 
   1  -6  11        1.98       14.52      5.93 o 
   2  -6  11        0.06        1.64      6.04 o 
   3  -6  11        0.78        4.38      7.45 o 
  -2  -5  11        6.85        0.58      6.98 o 
  -1  -5  11       53.07       44.47      6.82 o 
   0  -5  11       17.96       21.43      5.73 o 
   1  -5  11       20.25       27.38      6.00 o 
   2  -5  11       18.92       20.71      7.15 o 
   3  -5  11        4.57        6.23      6.07 o 
  -3  -4  11        0.50       -6.93      6.93 o 
  -2  -4  11        2.54        6.59      9.65 o 
  -1  -4  11       10.78        9.48      5.20 o 
   0  -4  11        8.67        2.97      4.69 o 
   1  -4  11        0.60       -2.61      4.58 o 
   2  -4  11       11.19       11.82      5.53 o 
   3  -4  11       18.71       22.19      5.81 o 
   4  -4  11       21.81        3.74      5.75 o 
  -3  -3  11        0.24       -7.71      7.71 o 
  -2  -3  11        0.01        1.49      7.22 o 
  -1  -3  11       21.06       23.92      5.05 o 
   0  -3  11       47.29       45.80      5.40 o 
   1  -3  11       25.97       31.14      5.07 o 
   2  -3  11       20.58       13.60      5.44 o 
   3  -3  11        0.10        0.86      4.78 o 
   4  -3  11       13.47       20.18      7.16 o 
  -3  -2  11        2.02        4.35      8.57 o 
  -2  -2  11        1.76       -3.54      5.50 o 
  -1  -2  11       17.81       13.76      5.28 o 
   0  -2  11      261.06      269.10      8.77 o 
   1  -2  11        3.37        5.26      3.92 o 
   2  -2  11        8.85       16.33      4.93 o 
   3  -2  11       13.49       15.77      4.98 o 
   4  -2  11        0.07        0.71      8.20 o 
  -3  -1  11        0.63       -3.19      8.18 o 
  -2  -1  11        0.55        6.40      5.72 o 
  -1  -1  11      119.92      117.33      7.34 o 
   0  -1  11      143.97      141.65      7.04 o 
   1  -1  11       94.78      104.90      7.11 o 
   2  -1  11        2.37        4.66      3.83 o 
   3  -1  11       38.41       41.47      5.71 o 
   4  -1  11        6.10       14.38      6.35 o 
   5  -1  11        0.50       -5.83      5.83 o 
  -4   0  11        0.42        5.27     12.63 o 
  -3   0  11        5.70       18.25      9.09 o 
  -2   0  11        0.02       -3.12      5.29 o 
  -1   0  11      520.97      472.62     14.60 o 
   0   0  11        0.94       -3.81      3.81 o 
   1   0  11       30.50       29.65      4.09 o 
   2   0  11       20.84       19.94      3.82 o 
   3   0  11       19.05       23.40      5.13 o 
   4   0  11        8.48        5.14      5.25 o 
   5   0  11        0.23       -1.94      6.29 o 
  -4   1  11        0.62       12.25      9.57 o 
  -3   1  11        0.05        0.66     13.63 o 
  -2   1  11        0.04        1.31      7.74 o 
  -1   1  11        0.07       -2.52      3.84 o 
   0   1  11        0.01        0.96      3.59 o 
   1   1  11        2.40        1.84      3.59 o 
   2   1  11      359.46      366.42     11.26 o 
   3   1  11       23.22       25.35      6.26 o 
   4   1  11        7.33        5.81      4.90 o 
   5   1  11        0.10        6.58      6.60 o 
  -4   2  11       27.07       28.90     10.84 o 
  -3   2  11       26.35       32.29      9.89 o 
  -2   2  11       13.29        7.24      6.10 o 
  -1   2  11      266.57      238.53      8.86 o 
   0   2  11        1.69        0.71      3.04 o 
   1   2  11        7.69        1.96      3.91 o 
   2   2  11       41.34       42.71      4.39 o 
   3   2  11        1.13       -0.64      4.48 o 
   4   2  11        1.65       -0.27      4.88 o 
   5   2  11       17.11       10.07      7.37 o 
  -4   3  11        6.00        0.77     12.09 o 
  -3   3  11        6.21       -0.54      5.60 o 
  -2   3  11       10.84       23.83      9.32 o 
  -1   3  11       36.65       50.13      9.30 o 
   0   3  11       64.92       64.60      6.69 o 
   1   3  11       10.78        5.32      6.22 o 
   2   3  11        2.22        4.52      3.69 o 
   3   3  11      150.16      161.61     10.63 o 
   4   3  11       23.65       27.01      7.31 o 
   5   3  11       12.91       20.07      7.99 o 
  -3   4  11        0.05       -1.92      6.80 o 
  -2   4  11      106.17       96.72      9.24 o 
  -1   4  11        0.53       -5.16      5.16 o 
   0   4  11       23.32       13.45      5.97 o 
   1   4  11       65.80       61.74     10.08 o 
   2   4  11       21.06       25.50      5.20 o 
   3   4  11       13.91       15.94      5.30 o 
   4   4  11       86.74       93.79      9.91 o 
   5   4  11        0.37       -2.20      6.79 o 
  -3   5  11        4.00        7.16      6.95 o 
  -2   5  11        0.14       -7.86      7.87 o 
  -1   5  11       29.69       35.32      7.07 o 
   0   5  11       13.43       17.14      6.42 o 
   1   5  11      161.96      132.28     12.58 o 
   2   5  11       44.04       34.59      5.73 o 
   3   5  11      171.62      166.59      9.23 o 
   4   5  11       23.56       17.85      7.62 o 
   5   5  11       31.49       31.71     10.29 o 
  -3   6  11       21.29       26.50     10.14 o 
  -2   6  11       30.47       43.92      6.91 o 
  -1   6  11      176.28      142.14     10.09 o 
   0   6  11      126.59      108.28     18.10 o 
   1   6  11      137.80      148.40     10.39 o 
   2   6  11        8.51       13.78      6.11 o 
   3   6  11      106.70      109.04      9.60 o 
   4   6  11       17.44       10.24     14.87 o 
   5   6  11        7.31        2.98     11.53 o 
  -3   7  11        6.02        0.01      8.53 o 
  -2   7  11        2.89        3.55      5.76 o 
  -1   7  11       26.13       23.38      8.95 o 
   0   7  11        5.30        0.28      5.26 o 
   1   7  11        4.53        9.16      6.76 o 
   2   7  11      198.73      163.37     19.79 o 
   3   7  11       73.25       70.98     11.57 o 
   4   7  11       23.82       31.86      9.06 o 
   5   7  11       15.30       -6.33     10.10 o 
  -3   8  11        5.06       -2.49      7.74 o 
  -2   8  11        4.39        5.02      7.42 o 
  -1   8  11       42.50       50.32      7.92 o 
   0   8  11       11.64        9.59      6.39 o 
   1   8  11       21.96       18.95      5.94 o 
   2   8  11       68.77       68.19     11.69 o 
   3   8  11       21.61       14.15      7.73 o 
   4   8  11        0.00       -4.36      7.06 o 
  -2   9  11       23.75       18.89      8.64 o 
  -1   9  11       29.69       32.24      6.93 o 
   0   9  11        0.45        5.00      5.73 o 
   1   9  11        0.15       -5.38      7.28 o 
   2   9  11       18.28       21.43     10.29 o 
   3   9  11        1.26       -6.45     11.08 o 
   4   9  11        0.99        5.96      8.15 o 
  -2  10  11        3.70       -6.00      9.77 o 
  -1  10  11       33.88       24.58      8.63 o 
   0  10  11        1.56        2.04      6.85 o 
   1  10  11       11.09       17.94     10.63 o 
   2  10  11        0.19       -8.38      8.38 o 
   3  10  11       16.90        8.16     12.91 o 
   4  10  11        0.01        7.01     13.06 o 
  -1  11  11        8.94        1.78      7.65 o 
   0  11  11       25.35       34.99      7.16 o 
   1  11  11       42.48       26.60      7.93 o 
   2  11  11        8.32       -4.61      6.75 o 
   3  11  11        1.00       -1.77     12.32 o 
  -1  12  11        4.20        9.93      9.48 o 
   0  12  11        1.70       10.32      7.52 o 
   1  12  11       13.64        6.27      7.66 o 
   2  12  11       35.33       21.83      8.40 o 
   3  12  11        4.04        7.74     14.21 o 
   1  13  11        1.66        7.16      7.82 o 
   0  -7  12        7.63       12.02      6.53 o 
   1  -7  12       22.99       35.06     10.61 o 
  -1  -6  12        2.03        0.72      5.73 o 
   0  -6  12        3.23        4.09      5.08 o 
   1  -6  12        0.81       -4.07      7.88 o 
   2  -6  12        3.23       -0.64      6.38 o 
  -2  -5  12        6.62       10.54      8.98 o 
  -1  -5  12        6.08        7.24      5.64 o 
   0  -5  12        9.22        6.36      4.94 o 
   1  -5  12       22.41       23.50      6.33 o 
   2  -5  12        1.36        0.48      5.89 o 
   3  -5  12       24.35       37.41      6.76 o 
  -2  -4  12        0.12       -2.21      7.27 o 
  -1  -4  12        0.05        1.51      4.68 o 
   0  -4  12        3.64        0.18      4.33 o 
   1  -4  12       48.28       41.23      6.67 o 
   2  -4  12       23.75       27.51      6.40 o 
   3  -4  12        3.99        8.37      5.25 o 
  -3  -3  12       20.72        4.05     12.88 o 
  -2  -3  12        0.35       -5.04      7.21 o 
  -1  -3  12       39.73       38.82      5.69 o 
   0  -3  12       36.17       42.12      5.49 o 
   1  -3  12        1.02       -1.64      4.06 o 
   2  -3  12       11.70       14.32      5.51 o 
   3  -3  12        1.45        5.98      5.44 o 
   4  -3  12        5.67        8.84      7.37 o 
  -3  -2  12        3.18        3.87      9.45 o 
  -2  -2  12        0.64        6.96      6.28 o 
  -1  -2  12       37.39       34.62      7.20 o 
   0  -2  12      195.93      201.85      8.54 o 
   1  -2  12       26.47       35.41      5.69 o 
   2  -2  12        2.03        9.51      4.38 o 
   3  -2  12       25.98       43.41      7.63 o 
   4  -2  12        4.90       -3.18      6.17 o 
  -3  -1  12        0.36        0.48      8.65 o 
  -2  -1  12        0.50        4.35      5.99 o 
  -1  -1  12       27.40       31.98      7.17 o 
   0  -1  12       24.09       27.49      4.82 o 
   1  -1  12        0.30       -1.87      3.28 o 
   2  -1  12        2.90       -1.32      3.81 o 
   3  -1  12       17.87       12.01      4.97 o 
   4  -1  12       16.79       20.23      6.95 o 
  -3   0  12       30.42       49.85     10.93 o 
  -2   0  12        1.26       -1.76      7.84 o 
  -1   0  12       41.96       38.75      7.06 o 
   0   0  12      137.02      138.61      8.56 o 
   1   0  12       28.96       25.46      4.30 o 
   2   0  12        0.48       -0.69      3.19 o 
   3   0  12        1.55       -2.48      5.05 o 
   4   0  12        1.53        3.13      5.98 o 
  -3   1  12        4.25       -1.32     12.06 o 
  -2   1  12        7.66       10.65      8.66 o 
  -1   1  12       22.94       45.90     12.40 o 
   0   1  12       19.32       28.68      5.28 o 
   1   1  12       32.79       31.21      6.28 o 
   2   1  12       44.29       41.61      4.32 o 
   3   1  12        7.98        9.94      5.09 o 
   4   1  12       42.02       47.07      7.00 o 
   5   1  12       34.54       36.14      8.46 o 
  -3   2  12        0.01        4.08      8.98 o 
  -2   2  12       11.66        8.91     11.21 o 
  -1   2  12      163.95      146.38      9.79 o 
   0   2  12       81.49       90.11     17.27 o 
   1   2  12       15.12       13.32      4.60 o 
   2   2  12       11.35        8.12      3.52 o 
   3   2  12        4.15        0.20      4.36 o 
   4   2  12        4.06       -1.83      5.13 o 
   5   2  12       12.76       12.80      8.27 o 
  -3   3  12       10.53       13.80      9.08 o 
  -2   3  12        3.11       -0.27      5.56 o 
  -1   3  12        1.24        6.62      6.68 o 
   0   3  12      154.77      154.37     15.44 o 
   1   3  12       52.97       52.46     10.25 o 
   2   3  12       85.56       96.28      7.21 o 
   3   3  12      152.53      160.96      7.96 o 
   4   3  12      104.41      100.46     10.56 o 
   5   3  12        4.32        7.24      7.48 o 
  -3   4  12       27.28       26.36      8.49 o 
  -2   4  12       10.82       16.76      7.01 o 
  -1   4  12        0.11        2.34      5.72 o 
   0   4  12      276.95      257.76     19.36 o 
   1   4  12       77.78       79.57     11.10 o 
   2   4  12       64.15       63.60      8.01 o 
   3   4  12        1.53       -2.77      4.76 o 
   4   4  12       12.16       11.02      7.92 o 
   5   4  12        2.26        7.51      8.90 o 
  -3   5  12       39.66       54.70      9.37 o 
  -2   5  12       15.51       17.14      7.02 o 
  -1   5  12       16.56        8.65      5.96 o 
   0   5  12       10.55        2.82      6.15 o 
   1   5  12       10.04        0.67      8.39 o 
   2   5  12        1.66       -1.06      7.99 o 
   3   5  12      162.60      155.81      9.29 o 
   4   5  12       16.39       10.72      7.20 o 
   5   5  12        8.46        7.84      7.59 o 
  -3   6  12       16.48       20.78      9.19 o 
  -2   6  12        2.42        2.82      5.84 o 
  -1   6  12       41.22       35.56      7.53 o 
   0   6  12       29.01       33.87      7.40 o 
   1   6  12        0.31        0.34      8.06 o 
   2   6  12       30.82        3.90      9.50 o 
   3   6  12       24.28       30.59     11.60 o 
   4   6  12        0.08       -4.91      8.41 o 
   5   6  12       10.64       10.33      9.66 o 
  -3   7  12        5.23        4.78      8.37 o 
  -2   7  12        5.59        3.01      5.88 o 
  -1   7  12        0.37        1.50      5.64 o 
   0   7  12       52.96       64.61      7.49 o 
   1   7  12       17.00       18.60      7.46 o 
   2   7  12      110.50       90.27     12.36 o 
   3   7  12       47.38       48.13      8.27 o 
   4   7  12        1.25        4.41      6.74 o 
  -2   8  12        8.06       10.77      7.76 o 
  -1   8  12        8.31        5.38      6.08 o 
   0   8  12      124.44      118.19      9.04 o 
   1   8  12       33.85       29.57      7.71 o 
   2   8  12        0.27        2.50      9.32 o 
   3   8  12       15.87       22.84      7.35 o 
   4   8  12       11.29        6.64     11.06 o 
  -2   9  12        1.98        2.69      8.10 o 
  -1   9  12       21.46       13.61      6.60 o 
   0   9  12        3.19       11.29      6.19 o 
   1   9  12       28.46       22.11      7.63 o 
   2   9  12       70.06       60.29     11.83 o 
   3   9  12       39.30       34.87     11.11 o 
   4   9  12       17.54        4.50      8.31 o 
  -2  10  12        5.77       18.35     11.92 o 
  -1  10  12       24.17       30.13     16.57 o 
   0  10  12        0.04       -0.84      5.90 o 
   1  10  12       11.77       17.85      7.61 o 
   2  10  12       11.52        1.65     15.11 o 
   3  10  12       10.55        5.60      9.54 o 
  -1  11  12        5.64       12.71      8.33 o 
   0  11  12        0.00       -3.77      6.86 o 
   1  11  12        0.39        5.57      6.95 o 
   2  11  12        5.42       13.74      7.72 o 
   3  11  12        1.29       17.15     17.20 o 
   0  12  12       14.37       10.06      8.82 o 
   1  12  12        6.18        3.30      7.34 o 
   2  12  12        3.26        0.03      7.20 o 
   0  -6  13        1.28        3.83      5.88 o 
   1  -6  13        1.01       -3.65      5.76 o 
  -1  -5  13        5.08        5.12      5.30 o 
   0  -5  13       12.37       17.84      7.53 o 
   1  -5  13        9.86       14.13      6.34 o 
   2  -5  13        6.05       15.64      7.09 o 
  -2  -4  13        0.73        7.36      8.08 o 
  -1  -4  13        4.58        6.53      6.01 o 
   0  -4  13        0.51        3.53      4.71 o 
   1  -4  13       53.42       58.59     10.08 o 
   2  -4  13        6.33        3.45      5.54 o 
   3  -4  13        0.61        8.36      5.92 o 
  -2  -3  13       26.97       24.18      7.87 o 
  -1  -3  13        8.12       14.61      8.71 o 
   0  -3  13        1.45        2.26      4.58 o 
   1  -3  13        0.92       -1.47      4.99 o 
   2  -3  13        0.75        7.07      4.91 o 
   3  -3  13        0.09        4.12      5.41 o 
  -2  -2  13        1.81        7.24     10.81 o 
  -1  -2  13       14.09       22.65      9.34 o 
   0  -2  13       54.78       59.40      6.15 o 
   1  -2  13       70.61       74.92      6.35 o 
   2  -2  13        1.26        2.50      4.14 o 
   3  -2  13        2.14        2.13      4.83 o 
   4  -2  13        8.79        4.54      6.91 o 
  -2  -1  13        8.26        6.47      8.69 o 
  -1  -1  13        3.31       -1.56      5.77 o 
   0  -1  13        0.72        3.77      5.94 o 
   1  -1  13        4.08        2.26      4.11 o 
   2  -1  13        4.83       -2.62      4.92 o 
   3  -1  13        2.92       -1.81      6.24 o 
   4  -1  13        8.88        6.42      7.88 o 
  -3   0  13       35.86       35.57     11.86 o 
  -2   0  13        6.18        7.98     15.45 o 
  -1   0  13        8.74       10.78      6.01 o 
   0   0  13      361.15      336.44     13.58 o 
   1   0  13        0.17       -4.11      4.11 o 
   2   0  13        5.02       -3.54      4.10 o 
   3   0  13        0.97        1.24      4.29 o 
   4   0  13       11.74       13.60      6.20 o 
  -3   1  13        0.09        5.27     11.67 o 
  -2   1  13       12.21       17.86      9.55 o 
  -1   1  13        0.18        2.42      7.80 o 
   0   1  13        0.06        3.34      4.54 o 
   1   1  13      287.20      325.87     12.16 o 
   2   1  13        7.43        8.13      4.47 o 
   3   1  13       25.46       30.28      6.71 o 
   4   1  13       32.38       37.54      6.92 o 
  -3   2  13       10.55       12.62      9.50 o 
  -2   2  13        8.74       13.90      9.29 o 
  -1   2  13       79.56       70.99      8.20 o 
   0   2  13       21.45       18.06      4.85 o 
   1   2  13       78.79       80.07      8.41 o 
   2   2  13       61.23       52.33     11.37 o 
   3   2  13        3.41        4.43      4.93 o 
   4   2  13        2.50       -1.19      5.24 o 
  -3   3  13        9.09        0.67      9.18 o 
  -2   3  13       27.10       25.15     10.11 o 
  -1   3  13        2.98        2.05      4.14 o 
   0   3  13        9.20        9.51      6.12 o 
   1   3  13       15.68       11.54      6.15 o 
   2   3  13       76.43       85.90      8.04 o 
   3   3  13        2.91        0.99      4.95 o 
   4   3  13       68.87       55.35      8.91 o 
  -3   4  13        5.76       22.19     13.49 o 
  -2   4  13        0.36       -1.10      6.32 o 
  -1   4  13       14.92       12.16      8.61 o 
   0   4  13       32.32       32.67      7.25 o 
   1   4  13       63.87       67.11     12.43 o 
   2   4  13        0.51        6.84      8.28 o 
   3   4  13       17.43       12.01      5.70 o 
   4   4  13       19.02       14.20      7.08 o 
  -3   5  13        0.39       -0.91      7.63 o 
  -2   5  13        3.92        1.33      6.60 o 
  -1   5  13       32.84       40.13      7.68 o 
   0   5  13       15.52       11.12      6.58 o 
   1   5  13        1.40       -7.47      7.47 o 
   2   5  13        7.13        3.45      8.53 o 
   3   5  13       83.43       84.24      9.56 o 
   4   5  13        6.90       -0.03      6.75 o 
  -2   6  13        0.55       -0.07      6.75 o 
  -1   6  13        1.34        6.16      6.29 o 
   0   6  13       31.46       21.67      7.13 o 
   1   6  13      114.98      127.25     13.28 o 
   2   6  13       10.33       10.45      9.26 o 
   3   6  13       15.76        8.37      9.28 o 
   4   6  13        1.32       -0.29     15.32 o 
  -2   7  13       47.76       34.63      7.82 o 
  -1   7  13        3.02        4.16      5.98 o 
   0   7  13       12.68        5.33      5.72 o 
   1   7  13       17.37       14.69      7.62 o 
   2   7  13       89.81       97.63     13.13 o 
   3   7  13       62.41       55.90     11.79 o 
   4   7  13       13.57        3.41      6.67 o 
  -2   8  13       14.63       22.75      8.81 o 
  -1   8  13       50.32       53.09      8.95 o 
   0   8  13       55.04       67.78      8.18 o 
   1   8  13       12.14        2.16      6.81 o 
   2   8  13       10.75       21.01      9.90 o 
   3   8  13        1.67       -7.86      7.86 o 
   4   8  13       15.19       14.46      7.89 o 
  -1   9  13        2.00        1.33      6.27 o 
   0   9  13       33.09       33.45      7.29 o 
   1   9  13       16.59       11.13      8.44 o 
   2   9  13       30.13       41.90     11.25 o 
   3   9  13       39.71       26.68     10.58 o 
   4   9  13       10.94       -8.06     15.37 o 
  -1  10  13        7.87        8.93      8.16 o 
   0  10  13       13.60       15.17      6.88 o 
   1  10  13        0.02      -10.31     10.31 o 
   2  10  13       13.66        0.97      7.37 o 
   3  10  13       13.67       29.53     11.25 o 
   0  11  13        0.32        2.02      7.36 o 
   1  11  13        0.74       -6.59      6.59 o 
   2  11  13        0.30       -4.02      7.32 o 
   3  11  13        0.08      -10.14     14.90 o 
   1  12  13       11.48       12.85     14.71 o 
   1  -5  14       13.51       28.22     14.57 o 
  -1  -4  14        4.53        9.17     10.73 o 
   0  -4  14        0.83       -0.24      5.05 o 
   1  -4  14       66.82       71.05      8.32 o 
   2  -4  14       41.81       57.15      8.10 o 
  -1  -3  14        3.21        1.74      6.77 o 
   0  -3  14        2.44        3.15      7.03 o 
   1  -3  14       11.11        9.56      5.62 o 
   2  -3  14        1.01       11.59      6.09 o 
   3  -3  14        4.60        9.06      6.10 o 
  -2  -2  14       46.39       35.22     16.37 o 
  -1  -2  14        9.87       16.08      6.99 o 
   0  -2  14        1.28       -1.52      6.00 o 
   1  -2  14       90.32       75.60      7.55 o 
   2  -2  14        0.44        1.28      4.88 o 
   3  -2  14        3.36        3.25      5.61 o 
  -2  -1  14        1.66       -1.70      8.66 o 
  -1  -1  14        0.12        7.32      6.50 o 
   0  -1  14       38.22       29.62      7.31 o 
   1  -1  14        4.54        8.61      4.82 o 
   2  -1  14       16.35       21.18      5.36 o 
   3  -1  14        0.23       -0.68      4.72 o 
  -2   0  14        0.03        5.16      9.46 o 
  -1   0  14        7.08       11.01      9.39 o 
   0   0  14       13.62        8.95      6.34 o 
   1   0  14        0.00        1.99      6.14 o 
   2   0  14       12.52       12.55      6.46 o 
   3   0  14        0.85       -0.17      4.66 o 
   4   0  14       11.85       19.84      6.66 o 
  -2   1  14        1.91       -7.56      8.53 o 
  -1   1  14       10.90       15.15      9.21 o 
   0   1  14       23.56       31.17      7.21 o 
   1   1  14        9.01        5.49      6.28 o 
   2   1  14        9.77       15.72      6.33 o 
   3   1  14       22.31       20.37      7.13 o 
   4   1  14       30.29       31.87      7.10 o 
  -2   2  14        1.40       -2.57      9.01 o 
  -1   2  14        1.42        7.15     13.84 o 
   0   2  14        2.00       -3.06      5.63 o 
   1   2  14      113.39      109.06     10.02 o 
   2   2  14        3.25        2.31      4.11 o 
   3   2  14        6.42       10.43      6.15 o 
   4   2  14        1.90        3.37      5.96 o 
  -2   3  14        0.79        4.34     12.32 o 
  -1   3  14       60.05       63.48      8.44 o 
   0   3  14       15.69       11.09      6.21 o 
   1   3  14        5.71       10.25      6.14 o 
   2   3  14        2.87       -7.01      7.90 o 
   3   3  14        1.45       10.09      6.68 o 
   4   3  14       54.04       51.67     11.47 o 
  -2   4  14       11.48       -8.14     11.77 o 
  -1   4  14       29.01       36.25      8.17 o 
   0   4  14       25.12       30.25      7.48 o 
   1   4  14       28.23       21.48      9.60 o 
   2   4  14        3.29       -0.15      8.47 o 
   3   4  14       16.96       25.42     14.64 o 
   4   4  14       11.16        5.61      6.95 o 
  -2   5  14        0.01       -1.13      7.07 o 
  -1   5  14        7.16       12.26      7.09 o 
   0   5  14       34.59       31.69      7.67 o 
   1   5  14       80.76       83.81     12.30 o 
   2   5  14        9.74       11.95     10.64 o 
   3   5  14        1.02       -7.33      8.49 o 
   4   5  14       40.92       39.31      8.79 o 
  -2   6  14       13.23       19.34      7.81 o 
  -1   6  14        1.42        6.25      6.60 o 
   0   6  14       49.48       47.96      8.39 o 
   1   6  14        5.88       -2.20      8.73 o 
   2   6  14       25.24       39.20     11.09 o 
   3   6  14        4.08        1.86      8.87 o 
   4   6  14        0.02      -12.65     12.65 o 
  -2   7  14        3.06       11.50      7.03 o 
  -1   7  14       17.79       17.21      6.62 o 
   0   7  14        0.34       -0.19      5.89 o 
   1   7  14        0.00       -1.08      6.62 o 
   2   7  14       21.99       22.28     10.36 o 
   3   7  14       23.29       23.17     10.00 o 
   4   7  14       16.68       -2.90     15.32 o 
  -1   8  14        2.39       14.02      6.96 o 
   0   8  14        8.33        3.90      6.02 o 
   1   8  14        1.50       -1.26      6.73 o 
   2   8  14        1.27       -1.00      8.62 o 
   3   8  14        0.04       -8.16      8.27 o 
  -1   9  14       23.71       29.34      7.45 o 
   0   9  14       14.00       10.15      6.54 o 
   1   9  14        0.03       -3.93      6.71 o 
   2   9  14        0.70        2.29      9.19 o 
   3   9  14       17.21       17.44     11.16 o 
   0  10  14        2.02       -1.96      6.44 o 
   1  10  14       17.36       15.14      8.08 o 
   2  10  14        8.29        0.53      7.36 o 
   3  10  14       14.64       30.66     17.95 o 
   1  11  14        1.00       -6.94      6.94 o 
   2  11  14        0.61       -7.03     14.08 o 
   0  -3  15        2.33       -0.06      7.12 o 
   1  -3  15        1.31        4.59      7.06 o 
   2  -3  15        0.75       -0.63      6.02 o 
  -1  -2  15        4.80      -10.84     10.84 o 
   0  -2  15        0.17       -1.23      6.74 o 
   1  -2  15       55.60       48.51     12.42 o 
   2  -2  15        7.80       11.93      7.79 o 
  -1  -1  15       27.26       19.69     11.02 o 
   0  -1  15       13.33        2.98     11.86 o 
   1  -1  15        0.04       14.36      6.88 o 
   2  -1  15        6.19       -1.10      7.96 o 
   3  -1  15       19.99       21.00      6.52 o 
  -1   0  15        0.16        9.85      9.52 o 
   0   0  15        6.35        5.47      6.49 o 
   1   0  15        0.97       -0.56      6.07 o 
   2   0  15       45.19       63.05     12.00 o 
   3   0  15       20.74       32.27      6.78 o 
  -2   1  15        4.58       14.04     14.43 o 
  -1   1  15       10.01        4.34     17.55 o 
   0   1  15       32.65       45.36     10.93 o 
   1   1  15        0.17       -5.82      5.82 o 
   2   1  15        0.03        6.05      8.02 o 
   3   1  15       16.04        8.43      8.35 o 
  -2   2  15       14.00        0.42     13.97 o 
  -1   2  15        5.41        7.47     21.07 o 
   0   2  15        1.31        5.87      8.79 o 
   1   2  15        9.30        4.26      6.81 o 
   2   2  15        4.54       -3.79      4.80 o 
   3   2  15        0.01        1.02      7.39 o 
  -2   3  15        6.97        7.77      9.86 o 
  -1   3  15        0.08       -3.73      8.87 o 
   0   3  15        1.96       -3.08      5.66 o 
   1   3  15       21.71       24.79     12.38 o 
   2   3  15       41.95       42.55     15.13 o 
   3   3  15       11.85       12.53     14.81 o 
   4   3  15        8.88        9.71     10.40 o 
  -2   4  15        4.58       -2.17     14.26 o 
  -1   4  15        7.00       10.60      7.11 o 
   0   4  15        0.28       -6.04      6.04 o 
   1   4  15        2.98       -1.00     16.23 o 
   2   4  15       38.98       44.83     11.01 o 
   3   4  15        4.29       -7.36     13.34 o 
   4   4  15        0.47      -11.74     14.69 o 
  -2   5  15        8.95       15.75     14.40 o 
  -1   5  15        0.19        0.75      6.67 o 
   0   5  15       14.01        6.58      6.96 o 
   1   5  15        0.15       -6.57      9.60 o 
   2   5  15        5.19       14.81     14.58 o 
   3   5  15       18.52       27.74     11.78 o 
   4   5  15       19.42       17.11     16.61 o 
  -1   6  15        1.20       -3.93      6.67 o 
   0   6  15        3.67        6.98      7.26 o 
   1   6  15       46.61       53.27      8.99 o 
   2   6  15        0.00       -2.33     14.02 o 
   3   6  15        3.08        8.53      9.80 o 
  -1   7  15        1.67        7.08      6.74 o 
   0   7  15        6.06       31.87      7.17 o 
   1   7  15       39.11       20.44      7.88 o 
   2   7  15        9.80        7.93      9.51 o 
   3   7  15        1.37       -8.88     10.25 o 
  -1   8  15        2.67        0.60      6.61 o 
   0   8  15        0.00       -1.30      6.33 o 
   1   8  15        1.69       -0.69      6.87 o 
   2   8  15       27.22       61.93     12.47 o 
   3   8  15       28.88       15.70     10.39 o 
   0   9  15        1.26       -5.00      6.36 o 
   1   9  15        9.34       12.08      7.68 o 
   2   9  15       24.05       22.53     11.14 o 
   1  10  15        6.02        2.92      7.46 o 
   2  10  15       16.61       15.07     17.14 o 
   0  -1  16       12.98       -7.86     17.28 o 
   1  -1  16        6.00        1.43      8.39 o 
   2  -1  16       11.16       23.57     12.36 o 
   0   0  16        0.00       -2.34      9.70 o 
   1   0  16        3.52       -3.50      8.70 o 
   2   0  16       42.07       43.89     13.37 o 
  -1   1  16       12.58       24.42     11.50 o 
   0   1  16       20.06       19.22     10.41 o 
   1   1  16       11.12       12.18      7.40 o 
   2   1  16        3.42       -5.38      8.05 o 
   3   1  16        2.04       -1.27     15.29 o 
  -1   2  16        0.97       -1.89      9.33 o 
   0   2  16        2.97        8.05      9.69 o 
   1   2  16       17.49       10.24      9.47 o 
   2   2  16        5.97       21.62      9.20 o 
   3   2  16       11.76        6.50     15.01 o 
  -1   3  16        0.00        7.60     10.19 o 
   0   3  16        6.25        8.25      9.85 o 
   1   3  16        0.02       -2.22      8.72 o 
   2   3  16        2.12        3.98      9.01 o 
   3   3  16       10.28        9.07     15.13 o 
  -1   4  16        0.38        5.85     11.07 o 
   0   4  16        1.23        3.27      6.77 o 
   1   4  16       16.61       23.21     10.89 o 
   2   4  16       10.68       12.58     10.00 o 
   3   4  16        5.50       -0.12     14.99 o 
  -1   5  16       10.37       23.83      8.47 o 
   0   5  16       51.24       30.49      8.29 o 
   1   5  16        2.27       -0.76      8.16 o 
   2   5  16       30.39       30.72     16.53 o 
   3   5  16        0.19       17.77     16.76 o 
  -1   6  16        3.91      -11.86     11.86 o 
   0   6  16        6.40        2.00      7.05 o 
   1   6  16        2.04       -4.48      6.96 o 
   2   6  16        2.25       -3.58      9.51 o 
   3   6  16        0.56       -8.82      8.82 o 
   0   7  16       21.30       24.07      7.69 o 
   1   7  16       61.30       54.34      9.95 o 
   2   7  16        2.94       -0.03      9.39 o 
   0   8  16        0.16        6.84      6.68 o 
   1   8  16        5.86        6.82     10.14 o 
   2   8  16        2.91        8.62     10.23 o 
   1   9  16        2.15       -0.02     14.78 o 
   1   1  17        2.47       21.34     16.13 o 
   1   2  17        0.44       14.53     10.53 o 
   2   2  17       16.16       29.12     16.65 o 
   0   3  17        1.71       13.72     14.31 o 
   1   3  17        9.98       -6.87      9.43 o 
   2   3  17        0.79        4.40     15.58 o 
   0   4  17        0.31       11.23     13.74 o 
   1   4  17        2.95        2.05      7.71 o 
   2   4  17        4.78       -4.40      9.01 o 
   0   5  17        0.01        8.15     13.28 o 
   1   5  17       17.61       19.07      9.61 o 
   2   5  17       18.62       19.81     10.95 o 
   1   6  17        1.79        1.00      7.59 o 
                                                 
